# Supplementary material for: Genome-wide identification and expression analysis of MIKCC genes in rose provide insight into their effects on flower development
Source: Front Plant Sci. 2022 Nov 2;13:1059925. doi: 10.3389/fpls.2022.1059925 (PMC9666904; doi:10.3389/fpls.2022.1059925)
Supplement: Supplementary file 2 [file DataSheet_2.xlsx]

## Sheet: Table S1
Table S1. The FPKM values of RhMIKCC genes in each tissue obtained by transcriptome analysis.
Gene_name	L1	L2	L3	FB1	FB2	FB3	UP1	UP2	UP3	MP1	MP2	MP3	BP1	BP2	BP3
RhAP1	0.0639159	0.820532	1.13314	41.3404	43.3126	24.2219	0.271896	0.261263	0.208603	0.297696	0.359573	0.15074	1.07767	0.905134	0.527686
RhFUL	2.01314	3.56074	3.13941	58.7339	40.6085	62.9393	80.0156	58.9739	50.4266	54.8696	60.7316	85.402	67.534	64.3466	82.4864
RhAGL79	0.186402	0.229725	0.198278	25.7952	27.132	26.5418	0	0	0	0	0	0	0	0.0310553	0.061557
RhPI-1	0.0880885	0	0	166.065	137.72	136.266	115.688	249.097	334.421	317.046	265.656	78.9445	332.544	285.703	113.561
RhPI-2	0	0	0	139.381	96.0362	105.381	1094.31	1129.7	1205.43	1107.33	1060.05	970.679	1071.24	1050.2	798.24
RhAP3-1	2.98315	2.93608	3.56252	157.479	130.328	127.275	111.584	121.736	132.37	145.955	137.123	125.434	148.211	137.228	122.665
RhAP3-2	0.499813	0.37332	1.12776	130.91	127.641	135.225	581.099	497.944	473.655	472.925	476.438	569.521	486.418	490.427	506.688
RhAG	0	0.124562	0.0716737	7.95723	8.89963	9.16444	0.0312693	0.0991531	0	0.28245	0.0324913	0.0953467	0.190862	0.0336776	0.0667549
RhAGL	0	0	0	1.21729	0.865081	0.647385	0	0	0	0	0	0	0	0	0
RhSTK	0.0702554	0.21646	0.0934144	6.80726	2.24001	4.4255	0.516219	0.402046	0.305725	0.327223	0.282312	0.856069	0.45013	0.380406	0.72503
RhSEP2	0.575732	0.184777	0.414655	46.565	31.4717	32.249	37.0989	39.9777	41.7822	36.0612	35.6569	32.8703	40.8918	42.8339	36.5403
RhSEP3	0.0351277	0	0.0622763	324.438	261.824	236.355	401.238	623.918	780.923	831.091	678.679	360.626	833.689	708.931	328.004
RhSEP4-1	0.0413664	0	0.0733365	6.99271	6.67052	5.41376	0	0	0	0	0	0	0	0	0
RhSEP4-2	0	0	0	84.1249	76.7318	97.5534	53.3853	60.5581	64.5967	69.4267	66.8421	50.1034	106.437	101.749	61.7125
RhMADS6-1	0.0439693	0.361257	0.0779512	3.78561	2.93471	2.57798	0.17004	0.143783	0.0318896	0.17066	0.176685	0.345659	0.444812	0.512782	1.05272
RhMADS6-2	0.1439	0	0.170075	22.0086	17.493	15.7943	0	0.117641	0.104366	0.07447	0.231297	0.226249	0.614649	0.559399	0.356408
RhAGL6	0	0	0	0.0350266	0	0	0	0	0	0	0	0	0	0	0
RhAGL12	0.206419	0.847981	0.914877	0.270914	0.220437	0.108059	0.239481	0.168752	0	0.0801184	0	0.0811367	0.208822	0.171951	0.255627
RhAGL15-1	7.59591	6.29815	4.9727	7.57297	3.29308	4.41418	3.58431	2.10792	1.54153	1.37945	2.15623	3.25963	1.97396	2.46716	2.8479
RhAGL15-2	0	0.0725476	0	0	0	0	0	0	0	0	0	0	0	0	0
RhAGL15-3	0	0	0	0	0	0	0	0	0	0	0	0	0	0	0
RhAGL15-4	0	0	0	0	0	0	0	0	0	0	0	0	0	0	0
RhAGL15-5	0.213964	0.073248	0.0632212	0	0	0	0	0	0	0	0.171957	0	0	0	0
RhAGL15-6	0	0	0	0	0	0	0	0	0	0	0	0	0	0	0
RhAGL15-7	0	0	0	0	0	0	0	0	0	0	0	0	0	0	0
RhAGL15-8	0.295474	0	0	0	0	0.154679	0	0	0	0	0	0	0	0	0
RhAGL18	0	0	0	0	0	0	0	0	0	0	0.0672433	0	0	0	0
RhAGL16	0	0	0	0	0	0	0	0	0	0	0	0	0	0	0
RhAGL21	0	0	0	0	0	0	0	0	0	0	0	0	0	0	0
RhAGL44	0	0	0	0	0	0	0	0	0	0	0	0	0	0	0
RhSOC1	19.7973	38.9068	33.9675	5.97976	4.11802	5.52804	0.0259529	0	0	0	0.0269671	0	0.0452606	0.0279518	0.0277026
RhAGL19	31.0752	29.4369	25.9819	1.32325	0.576806	1.33836	0	0	0	0	0	0	0.04857	0	0
RhAGL42-1	1.41266	1.68112	1.55037	0.435086	0.481006	0.528171	0	0	0	0	0	0	0.0302457	0.0373579	0
RhAGL42-2	3.63731	3.64591	3.58532	5.21034	3.51344	4.27704	2.61071	2.33128	2.02601	1.96518	1.91763	1.96728	2.11948	2.52091	2.16212
RhAGL42-3	5.62608	7.58163	5.67897	2.96704	2.3794	2.77373	2.94291	1.24956	1.43876	0.88357	0.993171	2.27535	0.986979	1.16489	1.2082
RhAGL32	0	0	0	0.353458	0.0719004	0	0	0	0	0	0	0	0	0	0
RhAGL63	0.0963801	0.841363	0.683472	0.252988	0.154388	0.151363	0.0372725	0.0393963	0	0	0.0774583	0.0378839	0	0	0
RhAGL22	36.3668	22.1211	31.1437	11.5712	9.0497	8.97436	0	0	0	0	0	0	0	0	0
RhAGL24-1	0.794827	1.3605	1.76139	2.45725	2.94724	3.09754	1.46859	1.37177	1.02483	0.822668	1.38403	1.35383	0.952984	0.662107	0.729117
RhAGL24-2	23.1819	19.2282	15.6549	45.3727	43.6163	51.0249	15.1378	15.4217	19.765	15.2205	15.4734	13.6611	14.7513	14.0041	11.4833
RhAGL24-3	7.99947	12.281	8.69921	2.57799	1.89632	2.88438	2.98196	3.38785	3.87284	3.28093	3.77785	2.39877	3.64306	3.60665	2.53619
RhAGL24-4	37.951	47.1198	35.9696	6.29096	5.25476	7.65187	24.7165	26.8278	29.7593	25.5112	25.4521	20.8786	26.3039	29.0076	17.9829

## Sheet: Table S2
Table S2. The FPKM values of RhMIKCC genes in low temperature transcriptome of floral buds.
Gene_name	Gene_ID	NT_1	NT_2	NT_3	LT_1	LT_2	LT_3	log2(fc)	PValue
RhAP1	RchiOBHm_Chr4g0437841	19.5675	19.6433	40.175	69.1767	58.6879	76.7089	1.3657	0.000120105
RhFUL	RchiOBHm_Chr7g0183571	37.1629	41.2549	40.0747	70.2391	88.7564	82.0415	1.0245	6.83338e-06
RhMADS6-1	RchiOBHm_Chr1g0376191	1.08632	1.25076	1.33876	5.01204	2.49938	1.79557	1.3405	0.00417846
RhMADS6-2	RchiOBHm_Chr1g0351671	12.263	9.84555	13.763	17.7345	10.2923	18.258	0.3678	0.291541
RhAGL79	RchiOBHm_Chr2g0164941	16.0986	23.0603	19.5852	35.0535	27.3009	29.3959	0.6434	0.00744706
RhPI-1	RchiOBHm_Chr6g0296721	115.843	88.2673	118.716	118.283	52.1704	116.201	-0.1715	0.471491
RhPI-2	RchiOBHm_Chr6g0296731	96.0633	69.8033	114.755	90.3806	57.182	134.959	0.0097	0.912029
RhAP3-1	RchiOBHm_Chr6g0302061	82.2259	78.6658	99.2968	92.8915	44.3242	93.7485	-0.1718	0.447542
RhAP3-2	RchiOBHm_Chr2g0100071	81.7056	74.5609	89.4561	93.6318	52.0989	105.124	0.0298	0.924842
RhAG	RchiOBHm_Chr5g0012431	24.7756	24.2634	27.0599	23.4241	19.5235	24.9684	-0.1642	0.278421
RhAGL	RchiOBHm_Chr7g0229221	1.07933	0.129332	0.837627	0.456498	0.118744	0.42864	-1.0106	0.26818
RhSTK	RchiOBHm_Chr2g0151031	3.66018	2.17483	4.78579	4.56435	3.4539	3.70139	0.1423	0.814338
RhSEP2	RchiOBHm_Chr2g0164951	22.1674	27.697	25.8488	28.542	34.9749	32.0194	0.3356	0.193521
RhSEP3	RchiOBHm_Chr4g0429931	180.462	189.955	241.501	298.032	211.354	360.912	0.5082	0.0885767
RhSEP4-1	RchiOBHm_Chr4g0437851	2.22177	2.49186	5.52901	5.54601	6.65176	3.60796	0.6257	0.202576
RhSEP4-2	RchiOBHm_Chr7g0183521	51.7086	70.421	56.8804	81.5121	58.0488	90.2313	0.3603	0.213304
RhAGL6	RchiOBHm_Chr7g0189871	0	0	0	0	0.416351	0	6.4374	0.291896
RhAGL12	RchiOBHm_Chr7g0230721	0	0	0.213049	0.182872	0.63425	0.104068	2.0641	0.27094
RhAGL15-1	RchiOBHm_Chr1g0318281	5.42716	4.74206	4.72911	6.52364	5.53152	2.88095	0.0039	0.864982
RhAGL15-2	RchiOBHm_Chr1g0326161	0	0	0	0	0	0	0	1
RhAGL15-3	RchiOBHm_Chr3g0474101	0	0	0	0	0	0	0	1
RhAGL15-4	RchiOBHm_Chr5g0045241	0	0	0	0	0	0	0	1
RhAGL15-5	RchiOBHm_Chr7g0204181	0	0.0397807	0	0.0842474	0.0730481	0.215744	3.1699	0.147797
RhAGL15-6	RchiOBHm_Chr7g0206821	0	0	0	0	0	0	0	1
RhAGL15-7	RchiOBHm_Chr7g0207131	0	0	0	0	0	0	0	1
RhAGL15-8	RchiOBHm_Chr3g0483031	0	0	0	0	0.302628	0	5.1964	0.477329
RhAGL18	RchiOBHm_Chr2g0109981	0	0	0	0.296502	0	0	5.9069	0.388842
RhAGL16	RchiOBHm_Chr7g0233561	0	0	0	0	0	0.840938	5.737	0.396191
RhAGL21	RchiOBHm_Chr2g0110101	0	0	0	0	0	0	0	1
RhAGL44	RchiOBHm_Chr6g0270001	0	0	0	0	0	0	0	1
RhSOC1	RchiOBHm_Chr1g0351691	6.88445	5.82061	4.60613	10.9	27.4594	7.39273	1.4019	0.00427861
RhAGL19	RchiOBHm_Chr7g0199781	1.62455	3.31391	1.07778	1.89278	8.11363	2.72309	1.0812	0.0868131
RhAGL42-1	RchiOBHm_Chr1g0376251	0.349259	0.362702	0.0347152	0.688666	1.07941	0.700904	1.7202	0.0205122
RhAGL42-2	RchiOBHm_Chr1g0376271	4.36039	5.25858	4.7152	6.13543	5.0367	4.76784	0.153	0.650686
RhAGL42-3	RchiOBHm_Chr1g0376291	4.29681	2.68457	2.60131	5.28202	5.44587	3.0332	0.5217	0.179149
RhAGL32	RchiOBHm_Chr5g0020391	0.144646	0	0.277963	0	0.0689581	0	-2.6781	0.286699
RhAGL63	RchiOBHm_Chr2g0175851	0.0517653	0.322546	0	0.0569239	2.31977	0.048591	2.6648	1
RhAGL22	RchiOBHm_Chr2g0111271	15.2655	13.1026	8.09368	12.1552	16.3264	6.50864	-0.0594	0.805534
RhAGL24-1	RchiOBHm_Chr7g0205051	3.88952	3.00479	3.16749	2.76448	2.39699	4.83091	-0.0086	0.901775
RhAGL24-2	RchiOBHm_Chr7g0205071	36.003	32.3943	29.8624	33.487	25.3018	30.1195	-0.1444	0.278909
RhAGL24-3	RchiOBHm_Chr7g0236811	4.29648	2.9209	3.21319	10.46	25.2446	8.98074	2.0983	1.97801e-06
RhAGL24-4	RchiOBHm_Chr7g0236801	15.637	15.1066	10.7847	25.9975	26.113	14.4133	0.6796	0.0354522

## Sheet: Table S3
Table S3. Primer sequences used in this study.
Primer name	Primer Sequence (5’-3’)	Used for
qRhSOC1 F	AACCCAGATGAGGCGGATAGAGA	qRT-PCR analysis
qRhSOC1 R	TGGCTTGGTTGTCTTTTGTATGC	qRT-PCR analysis
qRhMADS6-1 F	CTCTTCAGCGTTCGCAAAGGCAT	qRT-PCR analysis
qRhMADS6-1 R	ATTCTCCTTTCTGCGTAGTGCTT	qRT-PCR analysis
qRhAGL42-51 F	TGCTCTGCTCAAGAAGTCAATCA	qRT-PCR analysis
qRhAGL42-51 R	TGAACTAAAGGTTTCTGACAAGG	qRT-PCR analysis
qRhAP1 F	ATCTCTGTCTTGTGCGATGCTCA	qRT-PCR analysis
qRhAP1 R	GAAGGTCCAGTTACCCTGTGATT	qRT-PCR analysis
qRhFUL F	CGATGCTGAGGTCGCTTTGATAG	qRT-PCR analysis
qRhFUL R	AGAGTCCAGTTTCCATTTGATTG	qRT-PCR analysis
qRhAGL24-3 F	TTGAGAAGATAGAAAACCTGCCG	qRT-PCR analysis
qRhAGL24-3 R	CCCCTCTTCCCCATCTTCAGTGT	qRT-PCR analysis
qRhUBI2 F	GCCCTGGTGCGTTCCCAACTG	qRT-PCR analysis
qRhUBI2 R	CCTGCGTGTCTGTCCGCATTG	qRT-PCR analysis

## Sheet: Table S4
Table S4. RcMADS protein sequences identified by HMM and BLASTP.
Protein sequence
>transcript:PRQ54857 gene=gene:RchiOBHm_Chr1g0318281
MKKKMGRGKIEIKKIENTNSRQVTFSKRRAGLLKKAQELAILCDAEVAVIVFSNTGKLFEFSSAGMKQTIARYSKCYESSETALVESRAEEDDPKDVDVLKDELEKLQQNQLRLLGNDLSSLSLTELQKLENQLTEGLFSVKEKKDKLLMEQLEQSRVKEQRAIHENETLRKQVEELQRLFPQADHAVPSYLDYCPVEKQNSPVYHGAKSPDLVSNFAIDNGDSDTTLQLGLPSDTYRKRKAPERESHSNDSGSQLGL
>transcript:PRQ55149 gene=gene:RchiOBHm_Chr1g0321431
MSALNRAESLQGKSKPERPFLHSLLPSLQHFHLFFLAMTRKKVKLAYITNDSARKATYKKRKKGLMKKVSELTTLCDIDACAIIYSPYDSRPEIWPSPLGVQRVLAQFKTMPEMEQSKKMVNQESFLRQRINKAQEQLKKQKKDNREKEMARVMFQSLTGKSLQGLTLSDLTDLGWVIDQHLKELHLRMKNIKEEVVKSQNQVKGAQGVSSAVADHRMVAMKSNIEDSGSNVAMKSGEEGSSMQHAALDRQAFDHMHNMEAMQLQMMHMAAQKQQNHWFMDMMNAPPQPPLPHPDSHEHMGFTSEDMMLPFADHNHSTMWPNPPPAGGFNFP
>transcript:PRQ55580 gene=gene:RchiOBHm_Chr1g0326161
MPKTANPGRRHATLLKKANELSILCDAEVAIIAFSPDGELHEYSSTSMEHTLERYKNRTGLVLPSRVESPAPEEHRHEPAKQELQERHKALRLEKLQRMGKELDGLSSDALATLLEQQTKGLLAVHSKKVELLEEKLQRSRTREEQAMHENGLLEEKLLRSRSREEQTMHENKSLRRRIGGFMMRQNYKRHILSCHPANYFDRNFGNRMGFCTSSRAAVSVSNYPSEGTDDHLDMTTLRLWPS
>transcript:PRQ56425 gene=gene:RchiOBHm_Chr1g0336291
MARRKQRMACITNNSARKTTFKKRKNNMMKKLRELSTLCGIEACAIIYSPFDFEPEVWPSSYAIENALKKLKDMPAIEKSRKMLSQESYLKGMISKAYAKLKRVRRENHEKELKAVMFQSLTKGIPQFQNLNLMDMDDLGRLIIQKLNEIDNKKKSLREEVTESQNQTIQLTPIVNMVNPNPHQI
>transcript:PRQ57292 gene=gene:RchiOBHm_Chr1g0346681
MARKKVRMSYITNNSARKTTFKKRKKGMMKKLSELSTLCGVDACVVIYSPFDSQPEVWPSPSRVKNVLEKFKNMPMIEKSQKMLNQESFLRGMISKTNEQLKKVRKQNHEKELRHTMFQSLTTGIPQFQNLNLMDMGDLEQLINQKLDEINSIIENLSEEVIENETKMSKLNNNACEGIHGM
>transcript:PRQ57743 gene=gene:RchiOBHm_Chr1g0351671
MGRGRVELKRIENKINRQVTFSKRRNGLLKKAYELSVLCDAEVALIVFSSRGKLYEFSSAGSMTQTLERYQRSSFSPHDNSTKRETECWYEEVSKLRAKYDSLLRTQRHLLGEDLGPLSVKELQNLEKQLEGALTQARQRKTQIMIEQMEHLRKKERQLGDLNLQLRDKLQKEGENLKAIQDFWSSNSAATGNSNFLHSSQVSHIDPAPEPILQIGYHHYVAAESADVPKSMAMAAETNFIQGWVL
>transcript:PRQ57745 gene=gene:RchiOBHm_Chr1g0351691
MVRGKTQMRRIENATSRQVTFSKRRSGLLKKAFELSILCDAEVALIIFSPRGKLYEFASNSMQTTIERYEKHTKDNQANNKSVASEQNVQLKHEATSMMKQIEHLEVSKRKLLGESLGLCSIDELQEIEQQLERSVNSIRARKAQVYKEQIEQLREKERVLTAENQRLNEKCEAMQPRQPVSEQRENLACPESSPSSDVETELFIGLPERRSKH
>transcript:PRQ59985 gene=gene:RchiOBHm_Chr1g0376191
MGRGKVELKKIENKINRQVTFSKRRLGLFKKAQEISVLCDAQVALIVSCSRGKVFDFASTNDVNEILNRYQQSCYSSQDNVAENETQNLYQEVSKLKVKYESLQRSQRHFLGEDLEKLRLKELENLEKQLDRTLSQARQRKMQMMLDQLEALRRKENDLEEIHKQLKSELEEREKHSNNDDDEALIQGRPGGEPTVAAGASHENISTKTRSANANQQEPTYEYARA
>transcript:PRQ59990 gene=gene:RchiOBHm_Chr1g0376251
MVRGKIEVKRIENATSRQVAFSKRRNGLLKKAFELSVLCDAEVAVIVFSQKNRLYEFSSSDMQKTIKKYQKHAKGALTNTTEVEQYMQQLKHESADMAKKIETLEASQRRLLGHDLDPCSAQEVNQMSSQLERSLRKVRERKDQLLTEQIERLKAKERFLLEENAKLHTQCGARPCQKPLVQEKGVGAASYNWMNSSQSSSSQTINNSDQVETRLFIGPPVMRCE
>transcript:PRQ59992 gene=gene:RchiOBHm_Chr1g0376271
MVRGKIEMKRIENATRRQVTFSKRRNGLLKKAYELSVLCDAEVAVIVFSQKNRLYEFSSSNMQKTIKQYHKHAKGALTKTTEVEQYMQQLKHESADMTKKIEILEASQRRLLGHDLDSCSAQELNQISSQLDRSLRIVRERKAQLFMEQIERVKAKERLLLGENAKLHTKCGSRPCQKPIVQEKGVGEASCNWMNSSPSSRSQTISNSDQVETRLFIGPPVMRCE
>transcript:PRQ59994 gene=gene:RchiOBHm_Chr1g0376291
MVRGKIQMKRIENATSRQVTFSKRRNGLLKKAYELSVLCDAEVAVIIFSQNGRLYEFSSSDMQKTINQYHKHAKGVQTNTIEVEQCMQQLKHESADMAKKIEILEASQRRLLGHDLDSCSAPELNQISSQLERSLCIVRERKAQLFMEQIERLKAKGRLLLEENIKLHTECGARRCQKPLIQKKGVGAASCNWKNSSQSSSSQTISNSDQVETRLFIGPPVLHSG
>transcript:PRQ47475 gene=gene:RchiOBHm_Chr2g0100071
MGRGKIEIKLIENQTNRQVTYSKRRNGIFKKAQELTVLCDAQVSLIMQSSTDKIHEYISPTTTTKKMFDLYQKNLQIDLWNSHYEAMKENLWKLKEVNNKLRRDIRQRLGHDLNGLSYAELQDLEETMNQSVQIIRDRKYHVLKTQAETTRKKVKNLEERNSNLMHGYGAPGNEDPQYGYVDNEGDYESAVALANGASNLYFFNRVHNNHNLDHGHGGGSLVSSITHLQNPNNHGNHNLENGHGGGSLISSITHLHDLRLA
>transcript:PRQ48373 gene=gene:RchiOBHm_Chr2g0109981
MAMSGPRRTKIEKIEHLSSRQVTFSKRRKGLFNKAEDFSLRCGAEIAVIVFSNTKRMYEFSSTSMEHILSRYNKERAAGFLIESPENKSQHEPSSSSDSLSAIGLLQEEIRALNLDCSRLTGTELDGMSLRELNELEKKIREGIESVEKRKNEVQNYYQPSYMLEDSNRLDGNNSNFFSGTSSSAISGCTESEQSKQFVDTCLHL
>transcript:PRQ48383 gene=gene:RchiOBHm_Chr2g0110101
MGRGKIVIRRIDNCTSRQVTFSKRRKGLIKKAKELAILCDAEVGLLIFSSTGKLYECASNREVTLLREQLQNLRENHRQFMGEQLGGLTIKELKGLENQLEISLQGIRLKKGNFIHQQNMELYKKVINLSFQEKLELKKKNIYSALVRTCNFRLMELKIPSFINSYGFHNFLIQTHRQEIIRPHYLI
>transcript:PRQ48487 gene=gene:RchiOBHm_Chr2g0111271
MAREKIQIKKIDNATARQVTFSKRRRGLLKKAEELSVLCDADIALIIFSSTGKLFEYASSSMKEILERHRLHSKNLGKLEQPSLELQLVENSNYSRLSKEIAAKSHQLRQMRGEELHGLKLEELQQLENSLESGLGRVIEKKGEKIMTEITELQKNAVQLIEENERLRQQVVERTDGRRRHVHADSENRITEEGQSSESVTNLCNSNNAPQDYDSSDTSLKLGLPYSG
>transcript:PRQ50090 gene=gene:RchiOBHm_Chr2g0129251
MGRRKIEIEKISNKNYLMATFSKRRKGLFHKASEFCRLSGAEIAIVVFSPGDRVYRFGHPSADSIIDRYDDPRTKNNNNKGTREFPYTLDDEGNEAHDDDLAGSKLGKEAADGKDELGKARFWWDNLPIEDMGLKQLEQYKSCLEVIRNELAYELHETKRRESHTKDFLSLIGFSTSTSTSDPVRERNCDIVEEHQAQLSWSSMTSAINPNFTI
>transcript:PRQ51023 gene=gene:RchiOBHm_Chr2g0139721
MAMQIKKPSQGRQKIAITKIPNRSNLQVTFSKRCAGLFKKASELCTLCGVEIAIVVFSPSNKPFSFGHPSIKTLIGRFLSPSPSSFPSSTYSTSSVPQEG
>transcript:PRQ51024 gene=gene:RchiOBHm_Chr2g0139731
MAMKSKKPNQGRQKIVIAKIPKRSNLQVTFSKRCSGLFKKASELCTLCGVEIVIIVFSPANKPFSFGHPSVESLISRFLTPSHLSISWSTQHPQYCREVSVEHKLNMQLTQTQGHLEAEKQRGEALDKLSEDSERSSHCQWENSIEELGLDELQTLKAALEELKKNVTEEVHKMNDPCNSSVPFFMMNGIRLDHRLSERKAVEINVSHGSMIPPSAYSFGYEHGFF
>transcript:PRQ51728 gene=gene:RchiOBHm_Chr2g0147681
MAEPNNNNVLLSPVDESNNNNVLPPPVKKTKGRRRVEIKKVEAASNRHVTFSKRKKGLFNKAAELSLLTGAETAAIVVSGNGRMFGFGSSSCDAVIHRYLAESNPQAAREPDRRNKNDAVNSANLAKLRQQLLEARRQLEEEKKLAVMIQQRKQVAAVAGPAELWWEEEMIDQNPKELESYSEALHRLKSDVERRAQQKIMNLPCRYTSLMDGRVVMGENFMNNNNTNMNNM
>transcript:PRQ52025 gene=gene:RchiOBHm_Chr2g0151031
MEFPKQITPADDPESSSQKKLGRGKIEIKRIENTTNRQVTFCKRRNGLLKKAYELSVLCDAEVALIVFSTRGRLYEYANNSVRATIERYKKACDSSNTGSVTEANVQFYQQEASKLRRQIREIQNSNRHILGEALSTLNVKELKNLEGRLEKGISRIRSKKNEMLFAEIEYMQKREIELQNHNNFLRAKIAENDRAQQQQANMMPGTSSAYDQSMPPPQSYDRSFLPVILESNHHYNRQGQNQTPLQLV
>transcript:PRQ53293 gene=gene:RchiOBHm_Chr2g0164941
MGRGKVQLKRIENKISRQVTFSKRRTGLLKKAHEISVLCDAEVALIVFSTKGKLFEYATDSSMEGILERYEQYSYAERQSMGVPASESQGNWSMEFPKLTARIEILQRKIRNYTGEDLDPLSLRELQSLEQQIDTALKRVRARKNQVMHESISEMQKKHRTLQEQNNSLAKKLKENEKLLQEEPNNNQQPNPSTLVLMPPLQATSPPALLSSLTIGGAFQGRGDAMDEDAEDHQGSAQTRPASNTLMPPWMVRHLNK
>transcript:PRQ53294 gene=gene:RchiOBHm_Chr2g0164951
MGRGRVELKRIENKINRQVTFAKRRNGLLKKAYELSVLCDAEVALIIFSNRGKLYEFCSSSSILKTLERYQKCSYGAMEVNEPAKELEQSSYREYLKLKTRCESLQRTQRNLLGEDLGPLNTKELEQLERQLESSLKHVRSTKTQSMLDQLSDLQSKEHMLIEANRDLTMKLDEINSGTQLRQTWERGHAHQTMLYGTQHAQTQGLMFQPLDCNPTLQIGYNAVGSQHMTAATPAPTQPVNGFIPGWML
>transcript:PRQ54260 gene=gene:RchiOBHm_Chr2g0175531
MLVLVRSLMQYLLCMFSQIMGRSNTKLPLELIKNEKSRNVTFRKRKKGLMKKTYELNKLCDVQCSVIIYENKNGQLVRPDTYPENPEEVKQIIDRFVSKSAKVRKVENLADFFSKQIMQVKKETAKLRQKNNEARFPSWDDRLDDFSLDQLLALLKKLEHKIEDVHKHYDKQYAIDDSILQQTALFPNNNVDYSQMVALNQYPTSGSMMYTSDRALPEEQTNLQGLFQNNLINYHQNYNYCSITMNNRNGMPWQNYNIQSAPSASNGSNYDEQSTSMKCENRLQYGNIDENLTLCNHVPPQQTVYPMSASYLFDNANQFLHLKG
>transcript:PRQ54289 gene=gene:RchiOBHm_Chr2g0175851
MGRGKVQLKRIEDKIRRQVTFSKRRTGLMKKARELSVLCGVEVGLIIFSAKGRLYEFCSGDRYAVRSLFLNFSASEYCYVSLFTFNRLVNTFLYSMQQISSH
>transcript:PRQ41937 gene=gene:RchiOBHm_Chr3g0452161
MGIKKNEMKKISNKNALKATFLKRRQGLFHKADELCTKTGAQIAVIAFSPGDKPFTFGHPSADSVIDQYYYPGKQVLEENSSLGSVVIDEQDEKVKFWLDKPIEGMGLDELKEFERWVEDELDETKMRRSCTKDLLGLNWIEDPKLDEMKIRESRTKDFLANWV
>transcript:PRQ41938 gene=gene:RchiOBHm_Chr3g0452171
MGLKKIEIKKITDKNSLKVTYSKRRKGLFRKADEFCSKTGAQIAIITFSPGMKPMTFGNPSVESVINRYELCEQSSNDKEILDEDRDLHEVAMSDEEKEIIEGMELNELKQHVSSVEEQRNKLAWQIKDRKRRESSTIDLFGMNASVDLNLFGMKVGEMMEIEETKRRESCTKDFLSNFN
>transcript:PRQ42525 gene=gene:RchiOBHm_Chr3g0458611
MTRKKVKLTYITNDSARKATYKKRKKGLMKKVSELTTLCDIDACAIIYSPYDSQPEIWPSPLGVQRVLAQFKTMPEMEQSKKMVNQETFLRQRINKAQEQLKKQKKDNREKEMARVMFQSLTGKSLRGLTLSDLTDLGWVIDQHLQELHLRMKNIKEEAVKSQNQVQGAQGVSAAATEHRMAVMKSNGEGSSSNMAMKTGEESSNMQHAALDRQVFDHMHNMEAMQLQMMQMASQKQQNPWFMDMMNAPPPTPLPHPDHHQHMGFTGEDMMVPFADHNHNTMWPNPLPASAFNFP
>transcript:PRQ43974 gene=gene:RchiOBHm_Chr3g0474101
MPTTENIGIRRQATLFKKAHQLSVLCDAEVAIIAFTSDGKLHEFSSTSMEHTLSRYKGEVEQSRPEEGRRHEPAKLEKPKPCDNYIIHELKGKHAALSLEISRRMGKELDDLSREELCALEEQQLWALLSVNDKKKELLVEMLQRSMSGDEQRAVQEKENLIRGFEGRIRERPYVLQDHGLNRMVYSTKLKAVSLYNRPSQIQR
>transcript:PRQ44275 gene=gene:RchiOBHm_Chr3g0477441
MEGRKTRGRQKIEIKKIANADDRHVTFSKRRSGVYKKCNELATLCGAEVGVVVFSESEKPFSYGNPSIDSIADRFLNLQPPQENSDDRIAGSLVGAYKHARYMEILNKHNELEDKLRDEQLREKVLLQKERARASAEQEGLGWWQRPIKELDSEELKQMYASFQHLHNSLSNHLVLLNVATHNVNNNNNIINMQ
>transcript:PRQ44276 gene=gene:RchiOBHm_Chr3g0477451
MSTLTGAHVCLVIFSEAGKPYSFGSPSIESVDGRVLPELQNQNQISDDARAALEANRQARVDGILRIHNDLESKLKEDRDRAKELRKRERARTSKDQGGPCWWEKPMEGLELAELKQMHSSFERLQNYLSSYLTASAGGSSSGGATGIPPGTLPARFGLE
>transcript:PRQ44561 gene=gene:RchiOBHm_Chr3g0480601
MYQSPQRSINTLLLKRRRRRRAGIFKKAGELSVLCGAHVAIIVFSGAGKVFCYGHPNINTVLESYQNGLSSVVRVNEEAGDLLVAEFNKEYVEAEKEFEDLKRKATGIKQMADEKKKMMKEMNMSEGFWWDEAVDLAMMDEREWEQYFKALEELRRKVAARVDELKILNGTMMGPPVPAVHHRLCHVPFMTSNNCFGNCQDVQFGSGYHDLGV
>transcript:PRQ44784 gene=gene:RchiOBHm_Chr3g0483031
MLGNDTERNSQTRKMGRGKIEIKKIENLSSRQVTFSKRRSGLFKKAAELSVLCDAEIAVIIFSQTGKLYEQSSTRCV
>transcript:PRQ39870 gene=gene:RchiOBHm_Chr4g0429931
MGRGRVELKRIENKINRQVTFAKRRNGLLKKAYELSVLCDAEVALIIFSNRGKLYEFCSSSSMLKTLERYQKCNYGAPETNVSTREALELSSQQEYLKLKARYEALQRNQRNLLGEDLGPLSSKELESLERQLDMSLKQIRSTRTQCMLDQLTDLQRKEHMLNEANRTLKQRLFEGYNVHQLQLNANAEDVGYGRQQAHHQPQGEGFFQPLECEPTLQIGYHQNDPIQVVTAGPSVNYMGGWLP
>transcript:PRQ40606 gene=gene:RchiOBHm_Chr4g0437841
MGRGRVQLKRIENKINRQVTFSKRRTGLLKKAHEISVLCDAQVALIVFSNKGKLFEYSTDSCMENILERYERYSYAERQLVEPDLESQGNWTFEHARLKVKVELLQRNLRHYLGEDLDSLSIKEIQSLEQQLDNSLKQIRSRKNQLMHESMSELQRKEKAMQEQNNLLSKKIKEKEKNVAEAQEVHNWEQQQQQQNHGLNLVAQAPLPCLNMGGTQQNDQFLQVRRNQLDLTLEPSLYSCHLGCFAS
>transcript:PRQ40607 gene=gene:RchiOBHm_Chr4g0437851
MGRGKVELKRIENKINRQVTFAKRRNGLLKKAYELSLLCDAEVALIIFSSRGKLYEFCSGPSMEKTLEKYRRYTYAALEAGQPAQNTQSRYEEYENLKLKVEVLQRTQRRFLGEDLENLDTKELEQLENELDLSLKRVRSRQSQHILEQLSDLQRKEKMLLEANDELRRKLEESNEGLQRSWKAKQLSIPNGHPSTAQSDQGLFERLQCNNKALQIGHSREVTTEVNVATSTQTRSGFVPEWML
>transcript:PRQ40760 gene=gene:RchiOBHm_Chr4g0439551
MGRVKLKIKRLENTNGRQATYAKRKHGIMKKANELSILCDIDIVLLMFSPTGKPSLCSGKRSSIEEVIAKFSQLTPQERAKRKLESLEALKKTFKKLDHDVNIQEFLGTSSQIVEDLSNQSRLLQTQLSEIKKRLSCWMNPDKINSVDQLGQMEDSIRESLNQIRTHKENLQKQQLMSLECTSQFQNGLHIPFSISTEQQLQPLPWIPSNENRHIVLPEDPNLLPHRDIECSASSSFGSYSGYLGTGKSPEISNSGQENVILNDLSRTAPLRLQLGGQFSSYLPYNLNMLTDTKFQQPTEMSPQENPVEYHVNGSFEAPRPDFFTTQHSWASTSGPCAVTMFDEHLYSQQTN
>transcript:PRQ41303 gene=gene:RchiOBHm_Chr4g0445441
MSKKTQGRKKIEIKKLENSSNKQVTFSKRRAGIFKKAGELSVLCGAHVAIIVFSGAGKVFCYGHPNINTVLESYQNGLSSVVRVNEEAGDLLVAEFNKEYVEAEKEFEDLKRKATGIKQMADEKKKMMKEMNMSEGFWWDEAVDLAMMDEREWEQYFKALEELRRKVAARVDELKILNGTMMGPPVPAVHHRLCHVPFMTSNNCFGNCQDVQFGSGYHDLGV
>transcript:PRQ28568 gene=gene:RchiOBHm_Chr5g0004451
MGTGKKKIDIEPITDYQSRMVAFTRRRTGLFKKAQKLEEMSGSSIAIAVISETGQPYLHGSPSLLERVLASKASSSASTTTADAGSSTTTATTGSLERFKAGVNSQIEACTTLEEAEIVKRKLLEIKKRADGKLSGSDLQFVLN
>transcript:PRQ29300 gene=gene:RchiOBHm_Chr5g0012431
MAYENKPNTVLDADAQRRLGRGKIEIKRIENTTNRQVTFCKRRNGLLKKAYELSVLCDAEVALIVFSNRGRLYEYSNNSVRETIERYKKACADSSNNGSVSEATTQYYQQEAAKLRAQITTLQNSNRGYMAEGLSNMSIKELKGVETKLEKAISRIRSKKNELLFAEIEYMQKRELDLHNNNQLLRAKIADNERHQQSINAIAGGHGSYEIMQPTQPFHEARNYFQVNALQPNIHQYSRHDQISLQLV
>transcript:PRQ29405 gene=gene:RchiOBHm_Chr5g0013531
MGRRKIEMKKVMDSSSRQVTFSKRRTGLFKKAHEIATLCGAEVAIVVFSPGGKPFSFGNPNVDSVADRFLNQEEEDNTDDRGVRRSGKVVERLNQQLADVVKNLEAEKKRGEVIAKALVKAETKWGLTIQERSHGELVKVKQSLEELHESVKARESDMEASSSLLLLANKPAKETKKTVAKSG
>transcript:PRQ29683 gene=gene:RchiOBHm_Chr5g0016461
MLVLVRSLMHFTYFLCMFSQIMGRSNTKLPLELIKNEKSRNVTFRKRKKGLMKKTYELNKLCDVQCSVIIYENKNGQLVRPDTYPENPEEVKQIIDRFVSKSAKVRKVENLADFFGKQIMQVKKETAKLHQRNNEARFPSWHDMLDDFSLDQLLALLKKLEHKIEDVHKHYDKQCVIDDSILRQTVCAFLFSSFNLFI
>transcript:PRQ30048 gene=gene:RchiOBHm_Chr5g0020391
MGRGKIHISRIENRTTRQVTFAKRRAGLLKKTHELSVLCDVQIGLVIFSSTGKMFQYCSDSTSMEEIIRRYQYASGTRIPQHSDTDFLNAEIRKIRKETQDLHLSLQRYTGEDLSCVRFEDLEELENRLEESVNRVRARKFEILQQEVHNLRLSTKQREEQNDELCHLIKEHQAAVFAHQHHYQQQMEMEPKSEEHRQLMEQFPFCGEEQPLLQLATTSMQPQFAYQASTSSLPPNPPQLHDFSLNTPIYGIHKP
>transcript:PRQ30369 gene=gene:RchiOBHm_Chr5g0023891
MGRRKIEIKKIDNKAYLKATFSKRRKGLFRKAAELCDMCGAEIAILTVSPGGKFYNFGHPNVDSIIARYCGGETSCILHENHDCVSHEDDDEDLEGEQEKEEDITDDVDEVEPIHEEEPIHKAGEEKELIDLINREGDGTMRLSIDFSRKFWWNEEEPIDPEQREMYIHSLMELRNNVIWVLNDRNRRESYVKDYMGGDISYDMI
>transcript:PRQ32336 gene=gene:RchiOBHm_Chr5g0045241
MTETFGRRRHATLVKKAQELSILCAAEVAVIAFTSDGKLHEYSSTSSVEHTLSRYKNNKGGQVLPTKVESDPPKECRRETAAEEKDPKSSDKVLHALKGQHAALKLDKQRRMGKALDGLSREELYALEQQQKWALVSVMKKKEELLVRLLHRSKAREQQAIQEKENLRRGYEVRTTEKPYLQLFPENSTSFCTSSKAVSLSNCPTENMDISLHLGLSYNS
>transcript:PRQ22041 gene=gene:RchiOBHm_Chr6g0245901
MPRISRGRRKIAMRKIENETNLQVTFSKRRTGLFKKASELCTLSGAEMAIVVFSPGKKPYSFGHPNVESIIERYLSGSHQPLNNSSTAQAARLIEEANRNATLSRLNEELALLNEMRDEELRKGEELLLRERAGQHLHWREKPKEELDTQQLMWLKMEMQELHRRVAQETQFRQQLALFDTTNNLMNEQHFTNPMAPFFAGIPSTSSQGAMNNDGN
>transcript:PRQ22043 gene=gene:RchiOBHm_Chr6g0245921
MGRQRIEVHKLEKASNPQVTFSKRRFGVFKKASELCTLSGAEIALIVDSPAKKTYSFGYPSMEAVIDRYENMNAPLANNGNTEQLMEAARRRQTHYLMAELDAINEDLHKETLKRKVLNKKEKAGQTQNWYERSVDCINDKEQLNFFKNVLRELGDMVAQHSEMLRQKQVGLMQQNAAMVQQAELMQQNTTIGAIRDLMQPRAAAARPFYRGNSSSSNVMNPYGPMPSSSPLPPPAEPWNPNLESRQFF
>transcript:PRQ22214 gene=gene:RchiOBHm_Chr6g0247811
MMMKKTNKSSQGRQKIPIAKIAKRTNLQVTFSKRRSGLFKKASELCTLCGVEVAIVVFSPANKPYSFGHPDVDSLIDRFLARNPNFNISLADSCQQLGEAHKNASANELNMHLTRISNQIETERKRGESLDKLSKTSECWWENPVDELGQDELRILEAAMEELKKNVNEQANRIWMESSNTTSIASSFFMMNNAHHIFENSRSSDQVGSDSINIPRAYDFGFAGNIGLF
>transcript:PRQ22215 gene=gene:RchiOBHm_Chr6g0247821
MVRKSKGRQKVEMVKMANDSNLQVTFSKRRSGLFKKASELCTLCGAEIAIIVFSPGRKVFSFGHPCVETVVDRFLTRNPPLHHQNSGTMQLIEAHRNANVRELNAELTQVSNELEAERKRGEELNRVQRASQGNCWWESPIEKMEMSHCEQLGGSLEELKKAVAKQVDRLLIQTTTNPNSYFAAGSSGHPTLIPNGGFNGVPVMPTHPHPHAWNPGYGRFF
>transcript:PRQ24035 gene=gene:RchiOBHm_Chr6g0267971
MARRKLRLQYIANACSRRNTFKKRNKGLLKKVYEITALCDIKAAAVIYSPFEVESKVFPSHPEVHQMLTRFQDMPEMDKTRNMVNQETFLRQQIDKIQEKIIKLKRDNQEKQITQVMFDCLKGKTLSDLELKDLSDLTFIIEQNLKELDIK
>transcript:PRQ24221 gene=gene:RchiOBHm_Chr6g0270001
MGRGKIVIRRIDNSTSRQVTFSKRRNGLLKKAKELSVLCDAEVGLIIFSSTGRLYDYASTRLDLSFSHSLKYCIILFIDFSLLMDLAP
>transcript:PRQ26477 gene=gene:RchiOBHm_Chr6g0295031
MARRKVKLQYIVNKSSRRNTFRKRKEGLLKKVYEITTLCDIKAAAIIYSPFDVEQEVFPSHPEVHEMLMRFQDMSEKDKTKNMVN
>transcript:PRQ26505 gene=gene:RchiOBHm_Chr6g0295371
MGRVKLQMKRIENTANRQITFSKRKNGLIKKAYELSVLCDVDVALIMFSPSRRLSLFSGNKSPVSADFDHVQVGAS
>transcript:PRQ26601 gene=gene:RchiOBHm_Chr6g0296351
MFGVFIEIFNGRTIRGFRVSNTLFLVLLGFVLYDRSFFKGSFSFLDQNIMGRGGGKLNMQLIADERSRRITFQKRKKGILKKAYEFSTLCGVDMCLIIYGPKQSDRRPTELHTWPQNPDEVNRIIGKFKLNNKPATKTYNLSDWLHEQKVKMDAKISKLRSDMYEAKYPTWDDRINDFSEHQLEELVHVLDQKIESGKRTLNNVRAPPKLLLGGNHVADVTSQKLYNHMQDYAHYLGEYEDQKPSYVSMMDMQMPFSIDQPTSYSQTLQYDSELNSMMTNPLMGYPSTYYDPSGASQMIQSPAENNPNMMMFNSVPSSSVSHYAQLIQKPMSYTQYPMNISTISSQLGNSQVKDREDDDLIHNKMV
>transcript:PRQ26611 gene=gene:RchiOBHm_Chr6g0296451
MARRKVRLHYIANVSSRKNTFRKRKKGLMKKMKEITTLCDIKAAAIIYSPFETEPEVFPNHPEAHEMLTRFRNMPEMDKTRRMMDQEIFLRQRIDKTREQIRKQKRDNREKQITQVMFDCLKGKTISNLEKKDLNDLTFIIEQNLRELDIKEKAMEEHKQEENQQNQLNQMPGVPAAVELDLTRNAFGEGTSRGVGQQQHPATMDAQSMEQMHYQMMQVAAQRQPQQMLQQQPWFMDIMNPPSPQTMDFLQPLPPLPPGVFGDNSSRNATWPNNSSFRFP
>transcript:PRQ26634 gene=gene:RchiOBHm_Chr6g0296721
MGRGKIEIKRIENSTNRQVTFAKRKNGIIKKAKEITVLCDAKVSLIINASSGKMVEYNSGSPETLLEILDRYHSQTGKKLWDAKHENLSNELDRIKKENDGMQVQLRHLKGEDITSLNHSELGDLEEALENGLTSVRGKKSDVVQMQRDSHKAAEEEYDRLNYELHKQTVKSEENLRDMEYHQRMSQMSFFRVQPIQPNLHDDHDRE
>transcript:PRQ26635 gene=gene:RchiOBHm_Chr6g0296731
MGRGKIEIKRIENSSNRQVTYSKRKNGIIKKAKEITVLCDAKVSLIIIASSGKMVEYCSGPQETRMKILDKYHSQSGKRLWDAKHENLCNEVDRVKKDNDGMQIELRHLKGEDITSLNHVDLMALEEAIENGLASIRDRMSKYMDAVRENNRALEDENKRLAYQMHKMMKYEENLRDMNYNNNNQIPFALRVQPNQPNLHDRM
>transcript:PRQ26984 gene=gene:RchiOBHm_Chr6g0300471
MSKKTQGRKKIEIKRIENSSNKQVTFSKRRAGIFKKAGELSVLCGAHMAVIVFSSANKVFCYGHPDIHAVIESYQNGLNSVVGADDKAQEVLMAEYNKECEEKHKEEGELKKKMAEMKAKANEKKMMMEMSTSGNQVREGFWWDEPVDLVMLEEREREQYMMALETLRNKVADKAHHKKILSGTIAETSVPAVHRLYHMMTPNNCFGTGFGDQYGNHGFGI
>transcript:PRQ27133 gene=gene:RchiOBHm_Chr6g0302061
MARGKIQIKRIENVTNRQVTYSKRRNGLFKKANELTVLCDAKVSLLMVSSSGKLHEFISPSTTTKQVYDEYQKLLGIDLWKSHYETMQENLNKMKEINKSLRRQISHRVGECLNDLRFAELHSLEKEMESAVEVVRNRKLKLISNQIDTKRKKIRNATECNRRLYEYDAMEEPHYGLVDDGGDYYDSAVIGYSANEDPHNVFPFRLQPSHHPNLHHGEGSSDLTTYSLL
>transcript:PRQ16198 gene=gene:RchiOBHm_Chr7g0181601
MGRVKLKIKKLESSGNRQVTYSKRRNGILKKAKELSILCDVDITLLMFSPAGRPTLFQGERSNFEDIIAKFAHLTPQERVKRKLESLEVLKKTFKKLDHDVNVQEFVGSSTQTVENLTNQARALQTQLTELHKRLSFWSNPEKVDDVEQLRQMEDMLKESISRTHLHKENFEKHQLASLNCTGQFQNGMPSSLIVGSVHETQPMPWILNNDNQHLILPNEASFLPHRDVDCSTNASVARFNSYFGSGASTSTSTGKQSEVGDPGQLDNMGHIPSMEGGCGLNEYDINACLSTELGQQYAYPSYCNPNVPDDKKLKPGVEMNLPTNSVDYQASSNFELSRSLYGDEHPSWLSSSGPSTIAVYDQNTYQQQPNMRL
>transcript:PRQ16374 gene=gene:RchiOBHm_Chr7g0183521
MGRGRVELKRIENKINRQVTFAKRRNGLLKKAYELSVLCDAEVALIIFSGRGKLYEFCSSLSMMKTLEKYHRCNYGALEANQPVNETQQNSYQEYLKLKARVEVLQRSQRNLLGEDLGPLNTKELEQLEHQLESSLKHIRSTKTQFMLDELSDLQNREQMLVETNKSLRRKLEETNLQGAPLRLAWDGGYGQNNIHQHNNRLPPQSQGLFQPLQGNNTSALQIGYTPLSSDHHHQMNAGNPGQNVNGFIPGWML
>transcript:PRQ16378 gene=gene:RchiOBHm_Chr7g0183571
MGRGRVQLKRIENKINRQVTFSKRRSGLLKKAHEISVLCDAEVALIVFSTKGKLFEYSTDSCMERILERYERYSYAERQLLGNNHDNDHDQDQSNGNWTLEHAKLKARVEVLQRNQSHFMGEDLQSLSLKELQNLEQQLDSALKHIRSRKNQLMYESISVLQKKDKVLQEQNNLLTKKVKEKEKEREVAGSAPQAQAQAQWEQMQRHSLDSSSSSAFLPQALQSLNFRGSSGDYDHDEETPPPPPPQHLAAAAANSNTLLPPWMLRHLNE
>transcript:PRQ16957 gene=gene:RchiOBHm_Chr7g0189871
MGRRKVELKRIESSISRQVTFSKRRTGILKKAFELSVLCDAEVALIVFSPSGKLYQYASHENLAGAELSMLGMQELKQLERQLKTGVQRIRSEMTRITSENIRMLKKKHKAQQEENRLLQKRVKLHELDQYGNASCSITLGASARNVINAFQT
>transcript:PRQ17879 gene=gene:RchiOBHm_Chr7g0199781
MVRGKTQMKRIENAASRQVTFSKRRNGLLKKAFELSVLCDAEVALIIFSTRGKLYEFSSCSSLNNTIDRFQKRVKDQGLSGKAVQDHDHMELANEDTSSMAKRIEFIESSKRKLLGDGLESCSIDELQQIENQLERSLAKIRDRKNLMLREQIELMKEEEKSLLKQNVELREKCGMQPIGPPNNRGGGEEDEEDDVETESETETMEVETELFIGPPKRQRSSKKIP
>transcript:PRQ18274 gene=gene:RchiOBHm_Chr7g0204181
MKKKMGRGKIEIKKIENTNSRQVTFSKRRAGLLKKAQELAILCDAEVVVIVFSNTGKLFEFSSAGGCFCFPCFLLGSCKCQSLHCCSIVV
>transcript:PRQ18350 gene=gene:RchiOBHm_Chr7g0205051
MYNRVCIIGRPIAATPVSFLGKQFFPFLGVYYFTSISACCQLWRDPKLQFLHHEAIIEQLAAMNKIKIEKIENLPARQVTFSKRRQGLFKKAEALSVLCDAEVAVVVFSSTGKLYESSSSRSSLCAQLEEDISAI
>transcript:PRQ18352 gene=gene:RchiOBHm_Chr7g0205071
MYNRACIIGRPIAATPVSFLGKQFFPFLGVYYFTSISACCQLWRDPKLQFLHHEAIIEQLAAMNKIKIEKIENLPARQVTFSKRRQGLFKKAGELSVLCDAEVAVVVVSSTGKLYESSSSSTKDVIARYELHTEEVEKGDQQPPPELQLEINEWMRLNKELADKILELRRMEGQDLEELNIDELQRLENRIEGGLSSVLQTKDKRIMSQILALETKVAELTEANNQLRQRVNKLRMLSNGNENRTGGVALESEISTDEEESMASESATGSTGCYSTGYPLSLKLGLSRCG
>transcript:PRQ18511 gene=gene:RchiOBHm_Chr7g0206821
MKKKMGRGKIENTNSRQVTFSKRRAGLLKKAQELAILCDAEVVVIVFSNTGKLFEFSSAG
>transcript:PRQ18537 gene=gene:RchiOBHm_Chr7g0207131
MKKKMGRGKIENTNSRQVTFSKRRAGLLKKAQELAILCDAEVVVIVFSNTGKLFEFSSAG
>transcript:PRQ18696 gene=gene:RchiOBHm_Chr7g0208901
MPRARVKLAWIGSESARRASFNKRKDGLVKKVSELSTLCDVPACIIIYGRGSNQPIVWPDRPRAEEVIRRYLSLPGYVRCKKTLSQESYLKEKVAKMEEKHNKTLRSNTVKDMDDLMRQGQNGKPLYELDINQTYGLLNFVEEKMKEIQNQFAFSEQAGGPSYTSVHNEPANNLGVPLGTGMEWPYGIFGVGGDGSSSGTDMGFPMLPQCYGNNIGGSSSVNMVPNMIPYNGNIGNFGGDGDGSVGLPQVNYLGNDITGNGSQMGYFGMLPQYYGANVITSNGSIIGWTIGNTNGANSAGEGDAAGLP
>transcript:PRQ18975 gene=gene:RchiOBHm_Chr7g0212081
MGRRKIEIKKINNKAYLKATFSKRRKGLFRKAAELCHMCGAEIAILTVSPGGKFYNFGHPYVDSIIARYCGDETSCTLHENHECVSHEDDDEDLEGGQEKEEGSTDDVDEDEPIHEKSHKFWWDEEEPIDPEQREMFSHSLQELRNNAVWVLNDRNRRESYVKDYMGGI
>transcript:PRQ19911 gene=gene:RchiOBHm_Chr7g0222461
MARRKVRLHYIANETSERMTFRKRKKGLLKKVGEITTICDIKVPTIIYSPFDAELEVFPSHPEVHEMVTKFRDMPQMDKTRKMINQETFLRQQIDKVREHIRKQRRDNRENEITQVLKKVGEITILCDIKVAAIIYIPFDSKPEVFPSHPEVHKLLTKFQDMPQMDKTREMVDQKTFYDNELTKFGSRSKSKEETTEKRRSLKF
>transcript:PRQ19914 gene=gene:RchiOBHm_Chr7g0222491
MARRKVRLHYIANESSRRTTFRKRKKGLLKKVGEITTLYDIKAAVIIYSPFDGEPKVFPSHPEVHEVLTKFRDMSQMDKTRKMVDQETFLRQRIDKVREQIRKLKRDNREKEITQVMFGCLKGRTLSDLEMKDLQDLNFIIERNLRELEIKQRDVDEQNADEQKQEENQENQLNQVQAESIVVELGLTTRNAFGEGTNRGVQQQHHQAAMESQSMEQWQYQMMQVTAQRQQHQQLFQQQPWFVDIMNPPSPQTRDFLHPLPPL
>transcript:PRQ19916 gene=gene:RchiOBHm_Chr7g0222511
MARRKVRLHYIANESSRRTTFRKRKKGLLKKVGEITTLCDIKAAVIIYSPFDGKPKVFPSHPEVHEVLTKFRDMSQKDKTRKMVDQETFLRQRIDKVREQIRKLKRDNREKEITQVMLGCLKGRTLSDLERKDLQDLNFIIERNLRELEIKQWAVDEHNAELNARGKPREPREPAQPGAS
>transcript:PRQ20533 gene=gene:RchiOBHm_Chr7g0229221
MGRGKIEIKRIENTTNRQVTFCKRRNGLLKKAYELSILCEAEVALIVFSSRGRLYEYSNNNIRNTIERYKKASSDNSGATTITEINAQYYQQESAKLRHQIQMLQNSNRHLMGDSLTNLTVKELKQLENRLERGLTRIRSKKHEMLLAEIEYLQKREVELENENVLIRAKIAEVERLQQADLVSGAEFNAIQALASRNFFGSTMVEGEASYSQPEKKLLHLG
>transcript:PRQ20673 gene=gene:RchiOBHm_Chr7g0230721
MARGKVQMKKIENPVHRQVTFCKRRAGLLKKAKELSVLCDADIGVLIYSSHGKLFELATKGTMQGLIERYMKMKPARAPQAETAMETQTLDAKKEINLLKQEIEILQKGLRYMFGGGAGTMSLDELQVLEKHLELWIYHVRSAKMDILLQEIQLLRNSVSSLIEHF
>transcript:PRQ20936 gene=gene:RchiOBHm_Chr7g0233561
MGRGKIVIRRIDNSTSRQVTFSKRRNGLLKKARELAILCDAEVGVMIFSSTGKLYDFASTR
>transcript:PRQ21220 gene=gene:RchiOBHm_Chr7g0236801
MSKPTREKIKIRKIDNLSARQVTFSKRRRGLLKKAGELSVLCDCEYAVIIFSATGKLFESSSSSTKDVIARYKAHIENVEKLEPSLELQFDRIKLSKELADKTRVLRQMNGEDLEGLHMDELKKLEEDIEGGLSRVLHTKEEKIMGEIMALEAKGAELLEANNHLRQTMGMISNTNGNKAGVLALESDISTAEEGLSSESATNASSDCATGSSLDVDSADDTLSLKLGLPYRG
>transcript:PRQ21221 gene=gene:RchiOBHm_Chr7g0236811
MNKIKIEKIENLPARQVTFSKRRQGLFKKAGELSVLCDAEVAVIVFSSTGKLYESSSSSTKGVIARYNLHTEDGEEGDQQPPPELQLENNECMRLNKELADKILKLRQMEGQDLEELTIDELQRLENRIEGGLSRVLQAKDESIMSQIVALETKGAELTEANNQLRQRLGMLSNGDGNRASGVALESEISTDEEGGMASEFATSSTGYYGTGSSTSSLEDDSSDNTLSLKLGLPRCG
>transcript:PRQ21518 gene=gene:RchiOBHm_Chr7g0240061
MGRVKLEIKRIENNTNRQVTFSKRRNGLIKKAYELSILCDIDIALIMFSPSGRLSHFSGKRRIEDVFTRYINLPDQEREHAIIFPDHNKHPDLQNKEYLLRILQQLRSDNDFALQLANPTAVSSEIEELQQEIGGLQQQVRMAEDQIRIYEPDPLKITSMAELESSEKSLVDTLSRVTQRKEYLLSNQLSSFDSSGIQQMLPGSFENEVAGWLANGGHNHTQIYDASAPLDHQLRNLSSSLYDPFSQGTSSNGGADPSSMGECHVSVTNGSDGELPPWPQPYTSSGHHSTLMQPSLMPQYQAMVSSNMPEIIPHEQVEIPVSSSNVQAYNEGADNYHDQNNKVPQLNGH
>transcript:PRQ21524 gene=gene:RchiOBHm_Chr7g0240131
MGRFKLEIKRIENNSNRQVTFSKCRYGLIKKAYELSILCDIDIALIMFSPSGRLSHFSSKRRFLSIHIRFQ

## Sheet: Table S5
Table S5. Identified RcMIKCC genes.
Gene_ID	Gene_name	Chr	Start	End	aalen	MolWt	pI
transcript:PRQ54857	RcAGL15-1	1	5760582	5765231	258	29205	6.54
transcript:PRQ55580	RcAGL15-2	1	14375764	14376495	243	27967.7	9.14
transcript:PRQ57743	RcMADS6-2	1	44930807	44935975	246	28181	9.5
transcript:PRQ57745	RcSOC1	1	44940547	44950337	214	24719.1	8.93
transcript:PRQ59985	RcMADS6-1	1	63488440	63500612	226	26131.3	8.06
transcript:PRQ59990	RcAGL42-1	1	63522579	63528124	225	25750.4	9.94
transcript:PRQ59992	RcAGL42-2	1	63530826	63535717	225	25843.8	10.26
transcript:PRQ59994	RcAGL42-3	1	63540788	63548022	225	25473.3	9.9
transcript:PRQ47475	RcAP3-2	2	12065906	12068308	261	29831.3	8.83
transcript:PRQ48373	RcAGL18	2	21340774	21341391	205	23212	6.52
transcript:PRQ48383	RcAGL21	2	21464103	21470085	187	21891.8	10.61
transcript:PRQ48487	RcAGL22	2	22882226	22887291	228	25957.3	7.67
transcript:PRQ52025	RcSTK	2	68682950	68690750	249	28740.5	9.96
transcript:PRQ53293	RcAGL79	2	79975347	79980230	257	29188.2	9.75
transcript:PRQ53294	RcSEP2	2	79995338	79999942	249	28494.6	8.92
transcript:PRQ54289	RcAGL63	2	87838373	87839445	102	11846.9	10.66
transcript:PRQ43974	RcAGL15-3	3	19857216	19857830	204	23585	8.47
transcript:PRQ44784	RcAGL15-8	3	29134707	29135056	77	8683.04	10.62
transcript:PRQ39870	RcSEP3	4	54647122	54653239	244	28094.9	8.68
transcript:PRQ40606	RcAP1	4	60803073	60806941	247	28881.8	8.71
transcript:PRQ40607	RcSEP4-1	4	60814808	60819637	244	28378.2	9.31
transcript:PRQ29300	RcAG	5	8350424	8356989	248	28529.2	9.76
transcript:PRQ30048	RcAGL32	5	14604182	14606615	255	29878.8	7
transcript:PRQ32336	RcAGL15-4	5	41196590	41197252	220	24902.4	9.69
transcript:PRQ24221	RcAGL44	6	27616401	27616667	88	9974.73	10.24
transcript:PRQ26634	RcPI-1	6	58463333	58466461	207	24001	7.04
transcript:PRQ26635	RcPI-2	6	58467285	58470547	203	23680.1	9.5
transcript:PRQ27133	RcAP3-1	6	62254253	62257055	229	26574.1	8.98
transcript:PRQ16374	RcSEP4-2	7	4377830	4384707	254	29099	9.51
transcript:PRQ16378	RcFUL	7	4437199	4444220	270	31025.9	8.66
transcript:PRQ16957	RcAGL6	7	9171050	9173210	153	17464.3	10.82
transcript:PRQ17879	RcAGL19	7	17806968	17813169	226	25852.3	5.58
transcript:PRQ18274	RcAGL15-5	7	21781496	21782435	90	9924.9	9.61
transcript:PRQ18350	RcAGL24-1	7	22698455	22707497	135	15153.7	8.74
transcript:PRQ18352	RcAGL24-2	7	22725340	22739473	290	32565.2	5.32
transcript:PRQ18511	RcAGL15-6	7	24366559	24366741	60	6632.81	11
transcript:PRQ18537	RcAGL15-7	7	24562733	24562915	60	6632.81	11
transcript:PRQ20533	RcAGL	7	52633110	52638043	222	25566.2	9.8
transcript:PRQ20673	RcAGL12	7	54296110	54298005	166	18926.4	10
transcript:PRQ20936	RcAGL16	7	58043019	58043204	61	6863.04	11.55
transcript:PRQ21220	RcAGL24-4	7	61515436	61533502	233	25605.1	5.49
transcript:PRQ21221	RcAGL24-3	7	61533504	61542255	237	25896.9	4.42

## Sheet: Table S6
Table S6. Prediction of response elements of the RcMIKCC promoters by PlantCARE.
Gene_ID	Gene_name	Response element	Element sequence	Location	Length	Strand	Description
transcript:PRQ16374	RcSEP4-2	TGACG-motif	TGACG	575	5	+	cis-acting regulatory element involved in the MeJA-responsiveness
transcript:PRQ16374	RcSEP4-2	TGACG-motif	TGACG	1614	5	-	cis-acting regulatory element involved in the MeJA-responsiveness
transcript:PRQ16374	RcSEP4-2	MBS	CAACTG	515	6	-	MYB binding site involved in drought-inducibility
transcript:PRQ16374	RcSEP4-2	MBS	CAACTG	560	6	+	MYB binding site involved in drought-inducibility
transcript:PRQ16374	RcSEP4-2	MBS	CAACTG	907	6	-	MYB binding site involved in drought-inducibility
transcript:PRQ16374	RcSEP4-2	MBS	CAACTG	1484	6	+	MYB binding site involved in drought-inducibility
transcript:PRQ16374	RcSEP4-2	I-box	gGATAAGGTG	891	9	+	part of a light responsive element
transcript:PRQ16374	RcSEP4-2	GT1-motif	GGTTAAT	408	7	+	light responsive element
transcript:PRQ16374	RcSEP4-2	GT1-motif	GGTTAA	891	6	+	light responsive element
transcript:PRQ16374	RcSEP4-2	G-Box	CACGTT	529	6	+	cis-acting regulatory element involved in light responsiveness
transcript:PRQ16374	RcSEP4-2	ACE	GACACGTATG	1805	9	+	cis-acting element involved in light responsiveness
transcript:PRQ16374	RcSEP4-2	G-box	CACGTC	19	6	+	cis-acting regulatory element involved in light responsiveness
transcript:PRQ16374	RcSEP4-2	G-box	TACGTG	1807	6	-	cis-acting regulatory element involved in light responsiveness
transcript:PRQ16374	RcSEP4-2	ABRE	ACGTG	19	5	-	cis-acting element involved in the abscisic acid responsiveness
transcript:PRQ16374	RcSEP4-2	ABRE	GCAACGTGTC	527	10	-	cis-acting element involved in the abscisic acid responsiveness
transcript:PRQ16374	RcSEP4-2	ABRE	ACGTG	529	5	-	cis-acting element involved in the abscisic acid responsiveness
transcript:PRQ16374	RcSEP4-2	ABRE	TACGTGTC	1805	8	-	cis-acting element involved in the abscisic acid responsiveness
transcript:PRQ16374	RcSEP4-2	ABRE	ACGTG	1807	5	-	cis-acting element involved in the abscisic acid responsiveness
transcript:PRQ16374	RcSEP4-2	GTGGC-motif	CATCGTGTGGC	663	10	+	part of a light responsive element
transcript:PRQ16374	RcSEP4-2	CAT-box	GCCACT	490	6	-	cis-acting regulatory element related to meristem expression
transcript:PRQ16374	RcSEP4-2	CGTCA-motif	CGTCA	575	5	-	cis-acting regulatory element involved in the MeJA-responsiveness
transcript:PRQ16374	RcSEP4-2	CGTCA-motif	CGTCA	1614	5	+	cis-acting regulatory element involved in the MeJA-responsiveness
transcript:PRQ16374	RcSEP4-2	TCT-motif	TCTTAC	323	6	+	part of a light responsive element
transcript:PRQ16374	RcSEP4-2	TCT-motif	TCTTAC	1384	6	+	part of a light responsive element
transcript:PRQ16374	RcSEP4-2	LTR	CCGAAA	1100	6	-	cis-acting element involved in low-temperature responsiveness
transcript:PRQ16374	RcSEP4-2	LTR	CCGAAA	1361	6	+	cis-acting element involved in low-temperature responsiveness
transcript:PRQ16378	RcFUL	TC-rich repeats	ATTCTCTAAC	477	9	+	cis-acting element involved in defense and stress responsiveness
transcript:PRQ16378	RcFUL	MRE	AACCTAA	860	7	+	MYB binding site involved in light responsiveness
transcript:PRQ16378	RcFUL	GARE-motif	TCTGTTG	897	7	-	gibberellin-responsive element
transcript:PRQ16378	RcFUL	GA-motif	ATAGATAA	139	8	+	part of a light responsive element
transcript:PRQ16378	RcFUL	GT1-motif	GGTTAAT	950	7	-	light responsive element
transcript:PRQ16378	RcFUL	GT1-motif	GGTTAA	951	6	-	light responsive element
transcript:PRQ16378	RcFUL	I-box	gGATAAGGTG	707	9	-	part of a light responsive element
transcript:PRQ16378	RcFUL	TGACG-motif	TGACG	942	5	+	cis-acting regulatory element involved in the MeJA-responsiveness
transcript:PRQ16378	RcFUL	TGACG-motif	TGACG	1885	5	+	cis-acting regulatory element involved in the MeJA-responsiveness
transcript:PRQ16378	RcFUL	LTR	CCGAAA	590	6	-	cis-acting element involved in low-temperature responsiveness
transcript:PRQ16378	RcFUL	TCT-motif	TCTTAC	1	6	-	part of a light responsive element
transcript:PRQ16378	RcFUL	TCT-motif	TCTTAC	406	6	+	part of a light responsive element
transcript:PRQ16378	RcFUL	TCT-motif	TCTTAC	419	6	+	part of a light responsive element
transcript:PRQ16378	RcFUL	TCT-motif	TCTTAC	1117	6	+	part of a light responsive element
transcript:PRQ16378	RcFUL	Sp1	GGGCGG	1922	6	-	light responsive element
transcript:PRQ16378	RcFUL	CGTCA-motif	CGTCA	942	5	-	cis-acting regulatory element involved in the MeJA-responsiveness
transcript:PRQ16378	RcFUL	CGTCA-motif	CGTCA	1885	5	-	cis-acting regulatory element involved in the MeJA-responsiveness
transcript:PRQ16957	RcAGL6	GATA-motif	GATAGGA	1545	7	+	part of a light responsive element
transcript:PRQ16957	RcAGL6	CGTCA-motif	CGTCA	433	5	+	cis-acting regulatory element involved in the MeJA-responsiveness
transcript:PRQ16957	RcAGL6	CAT-box	GCCACT	1808	6	-	cis-acting regulatory element related to meristem expression
transcript:PRQ16957	RcAGL6	Box II	ACACGTAGA	1028	9	-	part of a light responsive element
transcript:PRQ16957	RcAGL6	LTR	CCGAAA	973	6	+	cis-acting element involved in low-temperature responsiveness
transcript:PRQ16957	RcAGL6	LTR	CCGAAA	1221	6	-	cis-acting element involved in low-temperature responsiveness
transcript:PRQ16957	RcAGL6	LTR	CCGAAA	1485	6	+	cis-acting element involved in low-temperature responsiveness
transcript:PRQ16957	RcAGL6	TGA-element	AACGAC	1307	6	-	auxin-responsive element
transcript:PRQ16957	RcAGL6	Gap-box	CAAATGAA(A/G)A	1757	9	+	part of a light responsive element
transcript:PRQ16957	RcAGL6	TCT-motif	TCTTAC	1078	6	+	part of a light responsive element
transcript:PRQ16957	RcAGL6	GT1-motif	GGTTAA	174	6	+	light responsive element
transcript:PRQ16957	RcAGL6	GT1-motif	GGTTAAT	1840	7	-	light responsive element
transcript:PRQ16957	RcAGL6	GT1-motif	GGTTAA	1841	6	-	light responsive element
transcript:PRQ16957	RcAGL6	TGACG-motif	TGACG	433	5	-	cis-acting regulatory element involved in the MeJA-responsiveness
transcript:PRQ16957	RcAGL6	P-box	CCTTTTG	1792	7	-	gibberellin-responsive element
transcript:PRQ16957	RcAGL6	MRE	AACCTAA	158	7	+	MYB binding site involved in light responsiveness
transcript:PRQ16957	RcAGL6	ABRE	TACGTGTC	1030	8	+	cis-acting element involved in the abscisic acid responsiveness
transcript:PRQ16957	RcAGL6	ABRE	ACGTG	1031	5	+	cis-acting element involved in the abscisic acid responsiveness
transcript:PRQ16957	RcAGL6	G-box	TAACACGTAG	1029	9	-	cis-acting regulatory element involved in light responsiveness
transcript:PRQ16957	RcAGL6	G-box	TACGTG	1030	6	+	cis-acting regulatory element involved in light responsiveness
transcript:PRQ16957	RcAGL6	G-box	CACGAC	1814	6	-	cis-acting regulatory element involved in light responsiveness
transcript:PRQ17879	RcAGL19	ABRE	GACACGTGGC	1577	9	-	cis-acting element involved in the abscisic acid responsiveness
transcript:PRQ17879	RcAGL19	ABRE	CACGTG	1579	6	-	cis-acting element involved in the abscisic acid responsiveness
transcript:PRQ17879	RcAGL19	ABRE	ACGTG	1580	5	+	cis-acting element involved in the abscisic acid responsiveness
transcript:PRQ17879	RcAGL19	ABRE	TACGGTC	1629	7	-	cis-acting element involved in the abscisic acid responsiveness
transcript:PRQ17879	RcAGL19	ABRE	CGCACGTGTC	1845	9	+	cis-acting element involved in the abscisic acid responsiveness
transcript:PRQ17879	RcAGL19	ABRE	CACGTG	1847	6	-	cis-acting element involved in the abscisic acid responsiveness
transcript:PRQ17879	RcAGL19	ABRE	ACGTG	1848	5	+	cis-acting element involved in the abscisic acid responsiveness
transcript:PRQ17879	RcAGL19	G-box	CACGTG	1579	6	-	cis-acting regulatory element involved in light responsiveness
transcript:PRQ17879	RcAGL19	G-box	ACACGTG(G/t)CACC	1846	10.5	+	cis-acting regulatory element involved in light responsiveness
transcript:PRQ17879	RcAGL19	G-box	CACGTG	1847	6	-	cis-acting regulatory element involved in light responsiveness
transcript:PRQ17879	RcAGL19	G-Box	CACGTG	1579	6	-	cis-acting regulatory element involved in light responsiveness
transcript:PRQ17879	RcAGL19	G-Box	CACGTG	1847	6	-	cis-acting regulatory element involved in light responsiveness
transcript:PRQ17879	RcAGL19	TCA-element	CCATCTTTTT	100	9	+	cis-acting element involved in salicylic acid responsiveness
transcript:PRQ17879	RcAGL19	AuxRR-core	GGTCCAT	461	7	-	cis-acting regulatory element involved in auxin responsiveness
transcript:PRQ17879	RcAGL19	TGACG-motif	TGACG	1777	5	+	cis-acting regulatory element involved in the MeJA-responsiveness
transcript:PRQ17879	RcAGL19	MBS	CAACTG	1037	6	-	MYB binding site involved in drought-inducibility
transcript:PRQ17879	RcAGL19	TGA-element	AACGAC	1330	6	-	auxin-responsive element
transcript:PRQ17879	RcAGL19	TCT-motif	TCTTAC	24	6	-	part of a light responsive element
transcript:PRQ17879	RcAGL19	TCT-motif	TCTTAC	81	6	-	part of a light responsive element
transcript:PRQ17879	RcAGL19	GATA-motif	AAGGATAAGG	1232	9	-	part of a light responsive element
transcript:PRQ17879	RcAGL19	CGTCA-motif	CGTCA	1777	5	-	cis-acting regulatory element involved in the MeJA-responsiveness
transcript:PRQ18274	RcAGL15-5	GATA-motif	GATAGGG	952	7	+	part of a light responsive element
transcript:PRQ18274	RcAGL15-5	TCT-motif	TCTTAC	1291	6	-	part of a light responsive element
transcript:PRQ18274	RcAGL15-5	Sp1	GGGCGG	430	6	+	light responsive element
transcript:PRQ18274	RcAGL15-5	TGA-element	AACGAC	438	6	+	auxin-responsive element
transcript:PRQ18274	RcAGL15-5	TGA-element	AACGAC	587	6	-	auxin-responsive element
transcript:PRQ18274	RcAGL15-5	LTR	CCGAAA	1033	6	+	cis-acting element involved in low-temperature responsiveness
transcript:PRQ18274	RcAGL15-5	I-box	AGATAAGG	939	8	-	part of a light responsive element
transcript:PRQ18274	RcAGL15-5	MBS	CAACTG	1552	6	+	MYB binding site involved in drought-inducibility
transcript:PRQ18274	RcAGL15-5	AE-box	AGAAACTT	47	8	-	part of a module for light response
transcript:PRQ18274	RcAGL15-5	AE-box	AGAAACAA	767	8	+	part of a module for light response
transcript:PRQ18274	RcAGL15-5	TCCC-motif	TCTCCCT	812	7	-	part of a light responsive element
transcript:PRQ18274	RcAGL15-5	TCCC-motif	TCTCCCT	1875	7	-	part of a light responsive element
transcript:PRQ18274	RcAGL15-5	GARE-motif	TCTGTTG	1107	7	-	gibberellin-responsive element
transcript:PRQ18274	RcAGL15-5	GARE-motif	TCTGTTG	1448	7	+	gibberellin-responsive element
transcript:PRQ18274	RcAGL15-5	GARE-motif	TCTGTTG	1664	7	+	gibberellin-responsive element
transcript:PRQ18274	RcAGL15-5	G-Box	CACGTT	1347	6	-	cis-acting regulatory element involved in light responsiveness
transcript:PRQ18274	RcAGL15-5	ABRE	AACCCGG	969	7	+	cis-acting element involved in the abscisic acid responsiveness
transcript:PRQ18274	RcAGL15-5	ABRE	AACCCGG	1302	7	+	cis-acting element involved in the abscisic acid responsiveness
transcript:PRQ18274	RcAGL15-5	ABRE	ACGTG	1348	5	+	cis-acting element involved in the abscisic acid responsiveness
transcript:PRQ18350	RcAGL24-1	TGACG-motif	TGACG	6	5	+	cis-acting regulatory element involved in the MeJA-responsiveness
transcript:PRQ18350	RcAGL24-1	TGACG-motif	TGACG	1829	5	+	cis-acting regulatory element involved in the MeJA-responsiveness
transcript:PRQ18350	RcAGL24-1	TCA-element	TCAGAAGAGG	186	9	+	cis-acting element involved in salicylic acid responsiveness
transcript:PRQ18350	RcAGL24-1	TCA-element	CCATCTTTTT	285	9	+	cis-acting element involved in salicylic acid responsiveness
transcript:PRQ18350	RcAGL24-1	TCA-element	CCATCTTTTT	1858	9	-	cis-acting element involved in salicylic acid responsiveness
transcript:PRQ18350	RcAGL24-1	GATT-motif	CTCCTGATTGGA	335	11	+	part of a light responsive element
transcript:PRQ18350	RcAGL24-1	GT1-motif	GGTTAA	1805	6	+	light responsive element
transcript:PRQ18350	RcAGL24-1	MRE	AACCTAA	558	7	-	MYB binding site involved in light responsiveness
transcript:PRQ18350	RcAGL24-1	CGTCA-motif	CGTCA	6	5	-	cis-acting regulatory element involved in the MeJA-responsiveness
transcript:PRQ18350	RcAGL24-1	CGTCA-motif	CGTCA	1829	5	-	cis-acting regulatory element involved in the MeJA-responsiveness
transcript:PRQ18350	RcAGL24-1	Gap-box	CAAATGAA(A/G)A	1145	9	-	part of a light responsive element
transcript:PRQ18350	RcAGL24-1	Sp1	GGGCGG	857	6	+	light responsive element
transcript:PRQ18350	RcAGL24-1	LTR	CCGAAA	323	6	+	cis-acting element involved in low-temperature responsiveness
transcript:PRQ18352	RcAGL24-2	LTR	CCGAAA	270	6	+	cis-acting element involved in low-temperature responsiveness
transcript:PRQ18352	RcAGL24-2	LTR	CCGAAA	979	6	+	cis-acting element involved in low-temperature responsiveness
transcript:PRQ18352	RcAGL24-2	TGA-element	AACGAC	112	6	+	auxin-responsive element
transcript:PRQ18352	RcAGL24-2	TGA-element	AACGAC	150	6	+	auxin-responsive element
transcript:PRQ18352	RcAGL24-2	chs-Unit 1 m1	ACCTAACCCGG	38	10	+	part of a light responsive element
transcript:PRQ18352	RcAGL24-2	Sp1	GGGCGG	1311	6	-	light responsive element
transcript:PRQ18352	RcAGL24-2	Gap-box	CAAATGAA(A/G)A	1438	9.5	-	part of a light responsive element
transcript:PRQ18352	RcAGL24-2	CGTCA-motif	CGTCA	495	5	+	cis-acting regulatory element involved in the MeJA-responsiveness
transcript:PRQ18352	RcAGL24-2	CGTCA-motif	CGTCA	1335	5	-	cis-acting regulatory element involved in the MeJA-responsiveness
transcript:PRQ18352	RcAGL24-2	chs-CMA2c	ATGTACGTGGAGG	1298	12	-	part of a light responsive element
transcript:PRQ18352	RcAGL24-2	ABRE	ACGTG	428	5	+	cis-acting element involved in the abscisic acid responsiveness
transcript:PRQ18352	RcAGL24-2	ABRE	GACACGTGGC	456	9	-	cis-acting element involved in the abscisic acid responsiveness
transcript:PRQ18352	RcAGL24-2	ABRE	CACGTG	458	6	+	cis-acting element involved in the abscisic acid responsiveness
transcript:PRQ18352	RcAGL24-2	ABRE	ACGTG	459	5	+	cis-acting element involved in the abscisic acid responsiveness
transcript:PRQ18352	RcAGL24-2	ABRE	CGCACGTGTC	590	9	+	cis-acting element involved in the abscisic acid responsiveness
transcript:PRQ18352	RcAGL24-2	ABRE	CACGTG	592	6	+	cis-acting element involved in the abscisic acid responsiveness
transcript:PRQ18352	RcAGL24-2	ABRE	ACGTG	593	5	+	cis-acting element involved in the abscisic acid responsiveness
transcript:PRQ18352	RcAGL24-2	ABRE	GACACGTGGC	750	9	-	cis-acting element involved in the abscisic acid responsiveness
transcript:PRQ18352	RcAGL24-2	ABRE	CACGTG	752	6	+	cis-acting element involved in the abscisic acid responsiveness
transcript:PRQ18352	RcAGL24-2	ABRE	ACGTG	753	5	+	cis-acting element involved in the abscisic acid responsiveness
transcript:PRQ18352	RcAGL24-2	ACE	GACACGTATG	590	9	-	cis-acting element involved in light responsiveness
transcript:PRQ18352	RcAGL24-2	G-box	CACGTC	427	6	-	cis-acting regulatory element involved in light responsiveness
transcript:PRQ18352	RcAGL24-2	G-box	CACGTG	458	6	+	cis-acting regulatory element involved in light responsiveness
transcript:PRQ18352	RcAGL24-2	G-box	ACACGTGT	591	8	+	cis-acting regulatory element involved in light responsiveness
transcript:PRQ18352	RcAGL24-2	G-box	CACGTG	592	6	+	cis-acting regulatory element involved in light responsiveness
transcript:PRQ18352	RcAGL24-2	G-box	CACGTG	752	6	+	cis-acting regulatory element involved in light responsiveness
transcript:PRQ18352	RcAGL24-2	G-Box	CACGTG	458	6	+	cis-acting regulatory element involved in light responsiveness
transcript:PRQ18352	RcAGL24-2	G-Box	CACGTG	592	6	+	cis-acting regulatory element involved in light responsiveness
transcript:PRQ18352	RcAGL24-2	G-Box	CACGTG	752	6	+	cis-acting regulatory element involved in light responsiveness
transcript:PRQ18352	RcAGL24-2	GT1-motif	GGTTAAT	97	7	-	light responsive element
transcript:PRQ18352	RcAGL24-2	GT1-motif	GGTTAA	98	6	-	light responsive element
transcript:PRQ18352	RcAGL24-2	GT1-motif	GGTTAA	1991	6	+	light responsive element
transcript:PRQ18352	RcAGL24-2	TCCC-motif	TCTCCCT	377	7	+	part of a light responsive element
transcript:PRQ18352	RcAGL24-2	TGACG-motif	TGACG	495	5	-	cis-acting regulatory element involved in the MeJA-responsiveness
transcript:PRQ18352	RcAGL24-2	TGACG-motif	TGACG	1335	5	+	cis-acting regulatory element involved in the MeJA-responsiveness
transcript:PRQ18511	RcAGL15-6	CAT-box	GCCACT	87	6	-	cis-acting regulatory element related to meristem expression
transcript:PRQ18511	RcAGL15-6	CGTCA-motif	CGTCA	40	5	+	cis-acting regulatory element involved in the MeJA-responsiveness
transcript:PRQ18511	RcAGL15-6	CGTCA-motif	CGTCA	62	5	+	cis-acting regulatory element involved in the MeJA-responsiveness
transcript:PRQ18511	RcAGL15-6	CGTCA-motif	CGTCA	225	5	-	cis-acting regulatory element involved in the MeJA-responsiveness
transcript:PRQ18511	RcAGL15-6	CGTCA-motif	CGTCA	360	5	+	cis-acting regulatory element involved in the MeJA-responsiveness
transcript:PRQ18511	RcAGL15-6	GATA-motif	GATAGGG	330	7	+	part of a light responsive element
transcript:PRQ18511	RcAGL15-6	GATA-motif	GATAGGG	891	7	+	part of a light responsive element
transcript:PRQ18511	RcAGL15-6	TCT-motif	TCTTAC	1268	6	-	part of a light responsive element
transcript:PRQ18511	RcAGL15-6	TGA-element	AACGAC	538	6	-	auxin-responsive element
transcript:PRQ18511	RcAGL15-6	LTR	CCGAAA	972	6	+	cis-acting element involved in low-temperature responsiveness
transcript:PRQ18511	RcAGL15-6	MBS	CAACTG	1529	6	+	MYB binding site involved in drought-inducibility
transcript:PRQ18511	RcAGL15-6	TGACG-motif	TGACG	40	5	-	cis-acting regulatory element involved in the MeJA-responsiveness
transcript:PRQ18511	RcAGL15-6	TGACG-motif	TGACG	62	5	-	cis-acting regulatory element involved in the MeJA-responsiveness
transcript:PRQ18511	RcAGL15-6	TGACG-motif	TGACG	225	5	+	cis-acting regulatory element involved in the MeJA-responsiveness
transcript:PRQ18511	RcAGL15-6	TGACG-motif	TGACG	360	5	-	cis-acting regulatory element involved in the MeJA-responsiveness
transcript:PRQ18511	RcAGL15-6	TCA-element	CCATCTTTTT	1377	9	+	cis-acting element involved in salicylic acid responsiveness
transcript:PRQ18511	RcAGL15-6	AE-box	AGAAACAA	711	8	+	part of a module for light response
transcript:PRQ18511	RcAGL15-6	AE-box	AGAAACAA	1584	8	-	part of a module for light response
transcript:PRQ18511	RcAGL15-6	TCCC-motif	TCTCCCT	756	7	-	part of a light responsive element
transcript:PRQ18511	RcAGL15-6	TCCC-motif	TCTCCCT	1851	7	-	part of a light responsive element
transcript:PRQ18511	RcAGL15-6	GARE-motif	TCTGTTG	864	7	+	gibberellin-responsive element
transcript:PRQ18511	RcAGL15-6	GARE-motif	TCTGTTG	1084	7	-	gibberellin-responsive element
transcript:PRQ18511	RcAGL15-6	GARE-motif	TCTGTTG	1425	7	+	gibberellin-responsive element
transcript:PRQ18511	RcAGL15-6	GARE-motif	TCTGTTG	1640	7	+	gibberellin-responsive element
transcript:PRQ18511	RcAGL15-6	TATC-box	TATCCCA	821	7	+	cis-acting element involved in gibberellin-responsiveness
transcript:PRQ18511	RcAGL15-6	ABRE	AACCCGG	908	7	+	cis-acting element involved in the abscisic acid responsiveness
transcript:PRQ18537	RcAGL15-7	ABRE	AACCCGG	886	7	+	cis-acting element involved in the abscisic acid responsiveness
transcript:PRQ18537	RcAGL15-7	GARE-motif	TCTGTTG	842	7	+	gibberellin-responsive element
transcript:PRQ18537	RcAGL15-7	GARE-motif	TCTGTTG	1069	7	-	gibberellin-responsive element
transcript:PRQ18537	RcAGL15-7	GARE-motif	TCTGTTG	1411	7	+	gibberellin-responsive element
transcript:PRQ18537	RcAGL15-7	GARE-motif	TCTGTTG	1627	7	+	gibberellin-responsive element
transcript:PRQ18537	RcAGL15-7	AE-box	AGAAACAA	684	8	+	part of a module for light response
transcript:PRQ18537	RcAGL15-7	AE-box	AGAAACAA	1571	8	-	part of a module for light response
transcript:PRQ18537	RcAGL15-7	TCCC-motif	TCTCCCT	729	7	-	part of a light responsive element
transcript:PRQ18537	RcAGL15-7	TCCC-motif	TCTCCCT	1838	7	-	part of a light responsive element
transcript:PRQ18537	RcAGL15-7	TCA-element	CCATCTTTTT	1363	9	+	cis-acting element involved in salicylic acid responsiveness
transcript:PRQ18537	RcAGL15-7	MBS	CAACTG	1515	6	+	MYB binding site involved in drought-inducibility
transcript:PRQ18537	RcAGL15-7	TGACG-motif	TGACG	20	5	-	cis-acting regulatory element involved in the MeJA-responsiveness
transcript:PRQ18537	RcAGL15-7	TGACG-motif	TGACG	319	5	-	cis-acting regulatory element involved in the MeJA-responsiveness
transcript:PRQ18537	RcAGL15-7	TGA-element	AACGAC	504	6	-	auxin-responsive element
transcript:PRQ18537	RcAGL15-7	LTR	CCGAAA	950	6	+	cis-acting element involved in low-temperature responsiveness
transcript:PRQ18537	RcAGL15-7	TCT-motif	TCTTAC	1254	6	-	part of a light responsive element
transcript:PRQ18537	RcAGL15-7	CGTCA-motif	CGTCA	20	5	+	cis-acting regulatory element involved in the MeJA-responsiveness
transcript:PRQ18537	RcAGL15-7	CGTCA-motif	CGTCA	319	5	+	cis-acting regulatory element involved in the MeJA-responsiveness
transcript:PRQ18537	RcAGL15-7	GATA-motif	GATAGGG	289	7	+	part of a light responsive element
transcript:PRQ18537	RcAGL15-7	GATA-motif	GATAGGG	869	7	+	part of a light responsive element
transcript:PRQ18537	RcAGL15-7	CAT-box	GCCACT	45	6	-	cis-acting regulatory element related to meristem expression
transcript:PRQ18537	RcAGL15-7	CAT-box	GCCACT	181	6	-	cis-acting regulatory element related to meristem expression
transcript:PRQ20533	RcAGL	AE-box	AGAAACTT	450	8	+	part of a module for light response
transcript:PRQ20533	RcAGL	AE-box	AGAAACTT	1692	8	+	part of a module for light response
transcript:PRQ20533	RcAGL	AE-box	AGAAACAA	1783	8	-	part of a module for light response
transcript:PRQ20533	RcAGL	I-box	cCATATCCAAT	51	10	-	part of a light responsive element
transcript:PRQ20533	RcAGL	MBS	CAACTG	1185	6	+	MYB binding site involved in drought-inducibility
transcript:PRQ20533	RcAGL	MBS	CAACTG	1970	6	+	MYB binding site involved in drought-inducibility
transcript:PRQ20533	RcAGL	GT1-motif	GGTTAAT	804	7	-	light responsive element
transcript:PRQ20533	RcAGL	GT1-motif	GGTTAA	805	6	-	light responsive element
transcript:PRQ20533	RcAGL	GT1-motif	GGTTAA	833	6	+	light responsive element
transcript:PRQ20533	RcAGL	G-box	CACGTC	1309	6	+	cis-acting regulatory element involved in light responsiveness
transcript:PRQ20533	RcAGL	ABRE	ACGTG	1309	5	-	cis-acting element involved in the abscisic acid responsiveness
transcript:PRQ20533	RcAGL	GATA-motif	GATAGGA	222	7	-	part of a light responsive element
transcript:PRQ20533	RcAGL	LTR	CCGAAA	19	6	+	cis-acting element involved in low-temperature responsiveness
transcript:PRQ20533	RcAGL	LTR	CCGAAA	960	6	-	cis-acting element involved in low-temperature responsiveness
transcript:PRQ20673	RcAGL12	CGTCA-motif	CGTCA	247	5	+	cis-acting regulatory element involved in the MeJA-responsiveness
transcript:PRQ20673	RcAGL12	CGTCA-motif	CGTCA	1154	5	+	cis-acting regulatory element involved in the MeJA-responsiveness
transcript:PRQ20673	RcAGL12	CGTCA-motif	CGTCA	1226	5	+	cis-acting regulatory element involved in the MeJA-responsiveness
transcript:PRQ20673	RcAGL12	CGTCA-motif	CGTCA	1247	5	-	cis-acting regulatory element involved in the MeJA-responsiveness
transcript:PRQ20673	RcAGL12	CGTCA-motif	CGTCA	1257	5	-	cis-acting regulatory element involved in the MeJA-responsiveness
transcript:PRQ20673	RcAGL12	CAT-box	GCCACT	1318	6	-	cis-acting regulatory element related to meristem expression
transcript:PRQ20673	RcAGL12	TCT-motif	TCTTAC	1355	6	-	part of a light responsive element
transcript:PRQ20673	RcAGL12	G-Box	CACGTG	1234	6	-	cis-acting regulatory element involved in light responsiveness
transcript:PRQ20673	RcAGL12	TCA-element	CCATCTTTTT	694	9	+	cis-acting element involved in salicylic acid responsiveness
transcript:PRQ20673	RcAGL12	AE-box	AGAAACAA	931	8	+	part of a module for light response
transcript:PRQ20673	RcAGL12	TGACG-motif	TGACG	247	5	-	cis-acting regulatory element involved in the MeJA-responsiveness
transcript:PRQ20673	RcAGL12	TGACG-motif	TGACG	1154	5	-	cis-acting regulatory element involved in the MeJA-responsiveness
transcript:PRQ20673	RcAGL12	TGACG-motif	TGACG	1226	5	-	cis-acting regulatory element involved in the MeJA-responsiveness
transcript:PRQ20673	RcAGL12	TGACG-motif	TGACG	1247	5	+	cis-acting regulatory element involved in the MeJA-responsiveness
transcript:PRQ20673	RcAGL12	TGACG-motif	TGACG	1257	5	+	cis-acting regulatory element involved in the MeJA-responsiveness
transcript:PRQ20673	RcAGL12	I-box	TGATAATGT	1517	9	+	part of a light responsive element
transcript:PRQ20673	RcAGL12	ABRE	GACACGTGGC	233	9	-	cis-acting element involved in the abscisic acid responsiveness
transcript:PRQ20673	RcAGL12	ABRE	ACGTG	500	5	-	cis-acting element involved in the abscisic acid responsiveness
transcript:PRQ20673	RcAGL12	ABRE	GACACGTGGC	1232	9	-	cis-acting element involved in the abscisic acid responsiveness
transcript:PRQ20673	RcAGL12	ABRE	CACGTG	1234	6	-	cis-acting element involved in the abscisic acid responsiveness
transcript:PRQ20673	RcAGL12	ABRE	ACGTG	1235	5	+	cis-acting element involved in the abscisic acid responsiveness
transcript:PRQ20673	RcAGL12	ABRE	ACGTG	1249	5	+	cis-acting element involved in the abscisic acid responsiveness
transcript:PRQ20673	RcAGL12	G-box	CACGAC	117	6	+	cis-acting regulatory element involved in light responsiveness
transcript:PRQ20673	RcAGL12	G-box	CACGAC	130	6	+	cis-acting regulatory element involved in light responsiveness
transcript:PRQ20673	RcAGL12	G-box	TACGTG	500	6	-	cis-acting regulatory element involved in light responsiveness
transcript:PRQ20673	RcAGL12	G-box	CACGTG	1234	6	-	cis-acting regulatory element involved in light responsiveness
transcript:PRQ20673	RcAGL12	G-box	CACGTC	1248	6	-	cis-acting regulatory element involved in light responsiveness
transcript:PRQ20936	RcAGL16	TCT-motif	TCTTAC	239	6	-	part of a light responsive element
transcript:PRQ20936	RcAGL16	TCT-motif	TCTTAC	276	6	-	part of a light responsive element
transcript:PRQ20936	RcAGL16	TCT-motif	TCTTAC	1867	6	+	part of a light responsive element
transcript:PRQ20936	RcAGL16	LTR	CCGAAA	1553	6	+	cis-acting element involved in low-temperature responsiveness
transcript:PRQ20936	RcAGL16	LTR	CCGAAA	1641	6	-	cis-acting element involved in low-temperature responsiveness
transcript:PRQ20936	RcAGL16	Box II	TGGTAATAA	546	9	+	part of a light responsive element
transcript:PRQ20936	RcAGL16	chs-CMA1a	TTACTTAA	1669	8	+	part of a light responsive element
transcript:PRQ20936	RcAGL16	GATA-motif	GATAGGG	1166	7	-	part of a light responsive element
transcript:PRQ20936	RcAGL16	G-box	ACACGTGT	1421	8	-	cis-acting regulatory element involved in light responsiveness
transcript:PRQ20936	RcAGL16	G-box	CACGTG	1422	6	-	cis-acting regulatory element involved in light responsiveness
transcript:PRQ20936	RcAGL16	G-box	CCACGTAA	1502	8	+	cis-acting regulatory element involved in light responsiveness
transcript:PRQ20936	RcAGL16	G-box	TACGTG	1503	6	-	cis-acting regulatory element involved in light responsiveness
transcript:PRQ20936	RcAGL16	ACE	CTAACGTATT	44	9	+	cis-acting element involved in light responsiveness
transcript:PRQ20936	RcAGL16	ACE	GACACGTATG	1420	9	-	cis-acting element involved in light responsiveness
transcript:PRQ20936	RcAGL16	ABRE	CGCACGTGTC	1420	9	+	cis-acting element involved in the abscisic acid responsiveness
transcript:PRQ20936	RcAGL16	ABRE	CACGTG	1422	6	-	cis-acting element involved in the abscisic acid responsiveness
transcript:PRQ20936	RcAGL16	ABRE	ACGTG	1423	5	+	cis-acting element involved in the abscisic acid responsiveness
transcript:PRQ20936	RcAGL16	ABRE	ACGTG	1503	5	-	cis-acting element involved in the abscisic acid responsiveness
transcript:PRQ20936	RcAGL16	MRE	AACCTAA	104	7	+	MYB binding site involved in light responsiveness
transcript:PRQ20936	RcAGL16	MRE	AACCTAA	1462	7	+	MYB binding site involved in light responsiveness
transcript:PRQ20936	RcAGL16	AE-box	AGAAACTT	180	8	+	part of a module for light response
transcript:PRQ20936	RcAGL16	GT1-motif	GGTTAAT	36	7	+	light responsive element
transcript:PRQ20936	RcAGL16	G-Box	CACGTG	1422	6	-	cis-acting regulatory element involved in light responsiveness
transcript:PRQ21220	RcAGL24-4	TGA-element	AACGAC	1964	6	-	auxin-responsive element
transcript:PRQ21220	RcAGL24-4	TCT-motif	TCTTAC	963	6	-	part of a light responsive element
transcript:PRQ21220	RcAGL24-4	TCT-motif	TCTTAC	1558	6	-	part of a light responsive element
transcript:PRQ21220	RcAGL24-4	CGTCA-motif	CGTCA	1498	5	+	cis-acting regulatory element involved in the MeJA-responsiveness
transcript:PRQ21220	RcAGL24-4	GATA-motif	GATAGGA	69	7	-	part of a light responsive element
transcript:PRQ21220	RcAGL24-4	GATA-motif	AAGGATAAGG	1440	9	-	part of a light responsive element
transcript:PRQ21220	RcAGL24-4	chs-CMA1a	TTACTTAA	1554	8	-	part of a light responsive element
transcript:PRQ21220	RcAGL24-4	TC-rich repeats	ATTCTCTAAC	397	10	-	cis-acting element involved in defense and stress responsiveness
transcript:PRQ21220	RcAGL24-4	TC-rich repeats	ATTCTCTAAC	1858	9	+	cis-acting element involved in defense and stress responsiveness
transcript:PRQ21220	RcAGL24-4	GARE-motif	TCTGTTG	1661	7	+	gibberellin-responsive element
transcript:PRQ21220	RcAGL24-4	MBS	CAACTG	1332	6	+	MYB binding site involved in drought-inducibility
transcript:PRQ21220	RcAGL24-4	TGACG-motif	TGACG	1498	5	-	cis-acting regulatory element involved in the MeJA-responsiveness
transcript:PRQ21220	RcAGL24-4	I-box	cCATATCCAAT	64	10	+	part of a light responsive element
transcript:PRQ21220	RcAGL24-4	I-box	gGATAAGGTG	1438	10	-	part of a light responsive element
transcript:PRQ21220	RcAGL24-4	I-box	gGATAAGGTG	1929	9	+	part of a light responsive element
transcript:PRQ21220	RcAGL24-4	TCA-element	CCATCTTTTT	750	9	+	cis-acting element involved in salicylic acid responsiveness
transcript:PRQ21220	RcAGL24-4	AE-box	AGAAACAA	1514	8	-	part of a module for light response
transcript:PRQ21221	RcAGL24-3	TGACG-motif	TGACG	830	5	+	cis-acting regulatory element involved in the MeJA-responsiveness
transcript:PRQ21221	RcAGL24-3	TGACG-motif	TGACG	1323	5	+	cis-acting regulatory element involved in the MeJA-responsiveness
transcript:PRQ21221	RcAGL24-3	TGACG-motif	TGACG	1482	5	+	cis-acting regulatory element involved in the MeJA-responsiveness
transcript:PRQ21221	RcAGL24-3	TCCC-motif	TCTCCCT	1936	7	-	part of a light responsive element
transcript:PRQ21221	RcAGL24-3	TCCC-motif	TCTCCCT	1962	7	-	part of a light responsive element
transcript:PRQ21221	RcAGL24-3	AE-box	AGAAACTT	41	8	-	part of a module for light response
transcript:PRQ21221	RcAGL24-3	GA-motif	ATAGATAA	1717	8	-	part of a light responsive element
transcript:PRQ21221	RcAGL24-3	G-Box	CACGTT	531	6	-	cis-acting regulatory element involved in light responsiveness
transcript:PRQ21221	RcAGL24-3	G-Box	CACGTG	1157	6	-	cis-acting regulatory element involved in light responsiveness
transcript:PRQ21221	RcAGL24-3	G-box	CACGAC	79	6	-	cis-acting regulatory element involved in light responsiveness
transcript:PRQ21221	RcAGL24-3	G-box	CACGTC	831	6	-	cis-acting regulatory element involved in light responsiveness
transcript:PRQ21221	RcAGL24-3	G-box	CACGTG	1157	6	-	cis-acting regulatory element involved in light responsiveness
transcript:PRQ21221	RcAGL24-3	ABRE	ACGTG	532	5	+	cis-acting element involved in the abscisic acid responsiveness
transcript:PRQ21221	RcAGL24-3	ABRE	ACGTG	832	5	+	cis-acting element involved in the abscisic acid responsiveness
transcript:PRQ21221	RcAGL24-3	ABRE	CACGTG	1157	6	-	cis-acting element involved in the abscisic acid responsiveness
transcript:PRQ21221	RcAGL24-3	ABRE	ACGTG	1158	5	+	cis-acting element involved in the abscisic acid responsiveness
transcript:PRQ21221	RcAGL24-3	LAMP-element	CTTTATCA	435	8	-	part of a light responsive element
transcript:PRQ21221	RcAGL24-3	CGTCA-motif	CGTCA	830	5	-	cis-acting regulatory element involved in the MeJA-responsiveness
transcript:PRQ21221	RcAGL24-3	CGTCA-motif	CGTCA	1323	5	-	cis-acting regulatory element involved in the MeJA-responsiveness
transcript:PRQ21221	RcAGL24-3	CGTCA-motif	CGTCA	1482	5	-	cis-acting regulatory element involved in the MeJA-responsiveness
transcript:PRQ21221	RcAGL24-3	TCT-motif	TCTTAC	818	6	+	part of a light responsive element
transcript:PRQ21221	RcAGL24-3	TCT-motif	TCTTAC	1247	6	+	part of a light responsive element
transcript:PRQ24221	RcAGL44	LTR	CCGAAA	971	6	-	cis-acting element involved in low-temperature responsiveness
transcript:PRQ24221	RcAGL44	LTR	CCGAAA	1896	6	-	cis-acting element involved in low-temperature responsiveness
transcript:PRQ24221	RcAGL44	CAT-box	GCCACT	1462	6	-	cis-acting regulatory element related to meristem expression
transcript:PRQ24221	RcAGL44	CGTCA-motif	CGTCA	1230	5	+	cis-acting regulatory element involved in the MeJA-responsiveness
transcript:PRQ24221	RcAGL44	CGTCA-motif	CGTCA	1327	5	+	cis-acting regulatory element involved in the MeJA-responsiveness
transcript:PRQ24221	RcAGL44	G-box	GCCACGTGGA	892	9	+	cis-acting regulatory element involved in light responsiveness
transcript:PRQ24221	RcAGL44	G-box	CACGTG	894	6	+	cis-acting regulatory element involved in light responsiveness
transcript:PRQ24221	RcAGL44	ACE	GACACGTATG	1209	9	-	cis-acting element involved in light responsiveness
transcript:PRQ24221	RcAGL44	TC-rich repeats	ATTCTCTAAC	1404	9	+	cis-acting element involved in defense and stress responsiveness
transcript:PRQ24221	RcAGL44	ABRE	CACGTG	894	6	+	cis-acting element involved in the abscisic acid responsiveness
transcript:PRQ24221	RcAGL44	ABRE	ACGTG	895	5	+	cis-acting element involved in the abscisic acid responsiveness
transcript:PRQ24221	RcAGL44	ABRE	ACGTG	1212	5	+	cis-acting element involved in the abscisic acid responsiveness
transcript:PRQ24221	RcAGL44	Pc-CMA2c	GCCCACGCA	876	9	-	part of a light responsive element
transcript:PRQ24221	RcAGL44	TGACG-motif	TGACG	1230	5	-	cis-acting regulatory element involved in the MeJA-responsiveness
transcript:PRQ24221	RcAGL44	TGACG-motif	TGACG	1327	5	-	cis-acting regulatory element involved in the MeJA-responsiveness
transcript:PRQ24221	RcAGL44	P-box	CCTTTTG	1528	7	+	gibberellin-responsive element
transcript:PRQ24221	RcAGL44	G-Box	CACGTG	894	6	+	cis-acting regulatory element involved in light responsiveness
transcript:PRQ24221	RcAGL44	G-Box	CACGTT	1211	6	-	cis-acting regulatory element involved in light responsiveness
transcript:PRQ24221	RcAGL44	GT1-motif	GGTTAA	248	6	+	light responsive element
transcript:PRQ24221	RcAGL44	GT1-motif	GGTTAAT	1820	7	+	light responsive element
transcript:PRQ24221	RcAGL44	TATC-box	TATCCCA	826	7	+	cis-acting element involved in gibberellin-responsiveness
transcript:PRQ26634	RcPI-1	MBS	CAACTG	1958	6	-	MYB binding site involved in drought-inducibility
transcript:PRQ26634	RcPI-1	TGACG-motif	TGACG	353	5	+	cis-acting regulatory element involved in the MeJA-responsiveness
transcript:PRQ26634	RcPI-1	TGACG-motif	TGACG	383	5	+	cis-acting regulatory element involved in the MeJA-responsiveness
transcript:PRQ26634	RcPI-1	TGACG-motif	TGACG	557	5	-	cis-acting regulatory element involved in the MeJA-responsiveness
transcript:PRQ26634	RcPI-1	AuxRR-core	GGTCCAT	1788	7	+	cis-acting regulatory element involved in auxin responsiveness
transcript:PRQ26634	RcPI-1	TCA-element	TCAGAAGAGG	1065	9	-	cis-acting element involved in salicylic acid responsiveness
transcript:PRQ26634	RcPI-1	TCA-element	TCAGAAGAGG	1331	9	-	cis-acting element involved in salicylic acid responsiveness
transcript:PRQ26634	RcPI-1	GT1-motif	GGTTAAT	1907	7	+	light responsive element
transcript:PRQ26634	RcPI-1	TATC-box	TATCCCA	1565	7	+	cis-acting element involved in gibberellin-responsiveness
transcript:PRQ26634	RcPI-1	G-box	CACGTC	571	6	+	cis-acting regulatory element involved in light responsiveness
transcript:PRQ26634	RcPI-1	ABRE	AACCCGG	93	7	+	cis-acting element involved in the abscisic acid responsiveness
transcript:PRQ26634	RcPI-1	ABRE	ACGTG	571	5	-	cis-acting element involved in the abscisic acid responsiveness
transcript:PRQ26634	RcPI-1	CGTCA-motif	CGTCA	353	5	-	cis-acting regulatory element involved in the MeJA-responsiveness
transcript:PRQ26634	RcPI-1	CGTCA-motif	CGTCA	383	5	-	cis-acting regulatory element involved in the MeJA-responsiveness
transcript:PRQ26634	RcPI-1	CGTCA-motif	CGTCA	557	5	+	cis-acting regulatory element involved in the MeJA-responsiveness
transcript:PRQ26634	RcPI-1	TCT-motif	TCTTAC	1491	6	+	part of a light responsive element
transcript:PRQ26634	RcPI-1	LTR	CCGAAA	1071	6	+	cis-acting element involved in low-temperature responsiveness
transcript:PRQ26635	RcPI-2	GTGGC-motif	CATCGTGTGGC	1129	10	+	part of a light responsive element
transcript:PRQ26635	RcPI-2	CAT-box	GCCACT	1300	6	-	cis-acting regulatory element related to meristem expression
transcript:PRQ26635	RcPI-2	chs-CMA1a	TTACTTAA	540	8	-	part of a light responsive element
transcript:PRQ26635	RcPI-2	chs-CMA1a	TTACTTAA	566	8	+	part of a light responsive element
transcript:PRQ26635	RcPI-2	chs-Unit 1 m1	ACCTAACCCGG	1715	10	-	part of a light responsive element
transcript:PRQ26635	RcPI-2	I-box	TGATAATGT	383	9	-	part of a light responsive element
transcript:PRQ26635	RcPI-2	MBS	CAACTG	1949	6	-	MYB binding site involved in drought-inducibility
transcript:PRQ26635	RcPI-2	GT1-motif	GGTTAA	538	6	+	light responsive element
transcript:PRQ26635	RcPI-2	GT1-motif	GGTTAAT	1906	7	+	light responsive element
transcript:PRQ26635	RcPI-2	TATC-box	TATCCCA	1467	7	+	cis-acting element involved in gibberellin-responsiveness
transcript:PRQ26635	RcPI-2	G-box	TACGTG	345	6	+	cis-acting regulatory element involved in light responsiveness
transcript:PRQ26635	RcPI-2	G-box	CACGAC	812	6	+	cis-acting regulatory element involved in light responsiveness
transcript:PRQ26635	RcPI-2	G-box	TACGTG	1091	6	+	cis-acting regulatory element involved in light responsiveness
transcript:PRQ26635	RcPI-2	G-box	CACGTC	1710	6	+	cis-acting regulatory element involved in light responsiveness
transcript:PRQ26635	RcPI-2	TC-rich repeats	ATTCTCTAAC	824	9	-	cis-acting element involved in defense and stress responsiveness
transcript:PRQ26635	RcPI-2	ABRE	ACGTG	346	5	+	cis-acting element involved in the abscisic acid responsiveness
transcript:PRQ26635	RcPI-2	ABRE	TACGGTC	715	7	-	cis-acting element involved in the abscisic acid responsiveness
transcript:PRQ26635	RcPI-2	ABRE	ACGTG	1092	5	+	cis-acting element involved in the abscisic acid responsiveness
transcript:PRQ26635	RcPI-2	ABRE	ACGTG	1710	5	-	cis-acting element involved in the abscisic acid responsiveness
transcript:PRQ26635	RcPI-2	ABRE	AACCCGG	1715	7	-	cis-acting element involved in the abscisic acid responsiveness
transcript:PRQ26635	RcPI-2	MRE	AACCTAA	67	7	+	MYB binding site involved in light responsiveness
transcript:PRQ26635	RcPI-2	MRE	AACCTAA	535	7	-	MYB binding site involved in light responsiveness
transcript:PRQ27133	RcAP3-1	G-Box	CACGTT	1298	6	-	cis-acting regulatory element involved in light responsiveness
transcript:PRQ27133	RcAP3-1	G-Box	CACGTT	1975	6	+	cis-acting regulatory element involved in light responsiveness
transcript:PRQ27133	RcAP3-1	GT1-motif	GGTTAA	490	6	-	light responsive element
transcript:PRQ27133	RcAP3-1	GT1-motif	GGTTAAT	1401	7	-	light responsive element
transcript:PRQ27133	RcAP3-1	GT1-motif	GGTTAA	1402	6	-	light responsive element
transcript:PRQ27133	RcAP3-1	P-box	CCTTTTG	313	7	-	gibberellin-responsive element
transcript:PRQ27133	RcAP3-1	MBS	CAACTG	527	6	-	MYB binding site involved in drought-inducibility
transcript:PRQ27133	RcAP3-1	MBS	CAACTG	810	6	+	MYB binding site involved in drought-inducibility
transcript:PRQ27133	RcAP3-1	TGACG-motif	TGACG	228	5	-	cis-acting regulatory element involved in the MeJA-responsiveness
transcript:PRQ27133	RcAP3-1	MRE	AACCTAA	1795	7	+	MYB binding site involved in light responsiveness
transcript:PRQ27133	RcAP3-1	ABRE	ACGTG	1299	5	+	cis-acting element involved in the abscisic acid responsiveness
transcript:PRQ27133	RcAP3-1	ABRE	AACCCGG	1376	7	+	cis-acting element involved in the abscisic acid responsiveness
transcript:PRQ27133	RcAP3-1	ABRE	ACGTG	1975	5	-	cis-acting element involved in the abscisic acid responsiveness
transcript:PRQ27133	RcAP3-1	ABRE	ACGTG	1988	5	-	cis-acting element involved in the abscisic acid responsiveness
transcript:PRQ27133	RcAP3-1	G-box	TAAACGTG	1975	8	-	cis-acting regulatory element involved in light responsiveness
transcript:PRQ27133	RcAP3-1	G-box	CACGTC	1988	6	+	cis-acting regulatory element involved in light responsiveness
transcript:PRQ27133	RcAP3-1	GATA-motif	GATAGGA	196	7	-	part of a light responsive element
transcript:PRQ27133	RcAP3-1	CGTCA-motif	CGTCA	228	5	+	cis-acting regulatory element involved in the MeJA-responsiveness
transcript:PRQ27133	RcAP3-1	TCT-motif	TCTTAC	1627	6	-	part of a light responsive element
transcript:PRQ27133	RcAP3-1	Gap-box	CAAATGAA(A/G)A	929	9.5	-	part of a light responsive element
transcript:PRQ29300	RcAG	G-box	CACGAC	738	6	-	cis-acting regulatory element involved in light responsiveness
transcript:PRQ29300	RcAG	G-box	CACGAC	1322	6	+	cis-acting regulatory element involved in light responsiveness
transcript:PRQ29300	RcAG	MRE	AACCTAA	394	7	+	MYB binding site involved in light responsiveness
transcript:PRQ29300	RcAG	TC-rich repeats	GTTTTCTTAC	414	9	+	cis-acting element involved in defense and stress responsiveness
transcript:PRQ29300	RcAG	TC-rich repeats	GTTTTCTTAC	945	9	+	cis-acting element involved in defense and stress responsiveness
transcript:PRQ29300	RcAG	TCCC-motif	TCTCCCT	1160	7	+	part of a light responsive element
transcript:PRQ29300	RcAG	AuxRR-core	GGTCCAT	1865	7	-	cis-acting regulatory element involved in auxin responsiveness
transcript:PRQ29300	RcAG	TGACG-motif	TGACG	349	5	-	cis-acting regulatory element involved in the MeJA-responsiveness
transcript:PRQ29300	RcAG	TGACG-motif	TGACG	895	5	+	cis-acting regulatory element involved in the MeJA-responsiveness
transcript:PRQ29300	RcAG	TGACG-motif	TGACG	1419	5	-	cis-acting regulatory element involved in the MeJA-responsiveness
transcript:PRQ29300	RcAG	MBS	CAACTG	1648	6	-	MYB binding site involved in drought-inducibility
transcript:PRQ29300	RcAG	GT1-motif	GGTTAA	53	6	-	light responsive element
transcript:PRQ29300	RcAG	GT1-motif	GGTTAA	917	6	+	light responsive element
transcript:PRQ29300	RcAG	TATC-box	TATCCCA	1788	7	+	cis-acting element involved in gibberellin-responsiveness
transcript:PRQ29300	RcAG	TCT-motif	TCTTAC	418	6	+	part of a light responsive element
transcript:PRQ29300	RcAG	TCT-motif	TCTTAC	1483	6	+	part of a light responsive element
transcript:PRQ29300	RcAG	CGTCA-motif	CGTCA	349	5	+	cis-acting regulatory element involved in the MeJA-responsiveness
transcript:PRQ29300	RcAG	CGTCA-motif	CGTCA	895	5	-	cis-acting regulatory element involved in the MeJA-responsiveness
transcript:PRQ29300	RcAG	CGTCA-motif	CGTCA	1419	5	+	cis-acting regulatory element involved in the MeJA-responsiveness
transcript:PRQ30048	RcAGL32	GT1-motif	GGTTAA	547	6	+	light responsive element
transcript:PRQ30048	RcAGL32	G-Box	CACGTT	1295	6	+	cis-acting regulatory element involved in light responsiveness
transcript:PRQ30048	RcAGL32	G-Box	CACGTT	1369	6	-	cis-acting regulatory element involved in light responsiveness
transcript:PRQ30048	RcAGL32	TATC-box	TATCCCA	1258	7	+	cis-acting element involved in gibberellin-responsiveness
transcript:PRQ30048	RcAGL32	AE-box	AGAAACAA	1699	8	-	part of a module for light response
transcript:PRQ30048	RcAGL32	P-box	CCTTTTG	516	7	+	gibberellin-responsive element
transcript:PRQ30048	RcAGL32	P-box	CCTTTTG	1932	7	+	gibberellin-responsive element
transcript:PRQ30048	RcAGL32	TCA-element	CCATCTTTTT	1376	9	-	cis-acting element involved in salicylic acid responsiveness
transcript:PRQ30048	RcAGL32	TCA-element	TCAGAAGAGG	1671	9	-	cis-acting element involved in salicylic acid responsiveness
transcript:PRQ30048	RcAGL32	ABRE	ACGTG	793	5	-	cis-acting element involved in the abscisic acid responsiveness
transcript:PRQ30048	RcAGL32	ABRE	ACGTG	1295	5	-	cis-acting element involved in the abscisic acid responsiveness
transcript:PRQ30048	RcAGL32	ABRE	ACGTG	1370	5	+	cis-acting element involved in the abscisic acid responsiveness
transcript:PRQ30048	RcAGL32	G-box	TACGTG	793	6	-	cis-acting regulatory element involved in light responsiveness
transcript:PRQ30048	RcAGL32	CAT-box	GCCACT	669	6	+	cis-acting regulatory element related to meristem expression
transcript:PRQ30048	RcAGL32	LTR	CCGAAA	786	6	+	cis-acting element involved in low-temperature responsiveness
transcript:PRQ30048	RcAGL32	TCT-motif	TCTTAC	51	6	-	part of a light responsive element
transcript:PRQ32336	RcAGL15-4	G-box	CACGAC	1177	6	+	cis-acting regulatory element involved in light responsiveness
transcript:PRQ32336	RcAGL15-4	TC-rich repeats	ATTCTCTAAC	285	9	-	cis-acting element involved in defense and stress responsiveness
transcript:PRQ32336	RcAGL15-4	TGACG-motif	TGACG	1479	5	-	cis-acting regulatory element involved in the MeJA-responsiveness
transcript:PRQ32336	RcAGL15-4	AE-box	AGAAACAA	1340	8	-	part of a module for light response
transcript:PRQ32336	RcAGL15-4	P-box	CCTTTTG	181	7	-	gibberellin-responsive element
transcript:PRQ32336	RcAGL15-4	TCCC-motif	TCTCCCT	1285	7	+	part of a light responsive element
transcript:PRQ32336	RcAGL15-4	AuxRR-core	GGTCCAT	1252	7	-	cis-acting regulatory element involved in auxin responsiveness
transcript:PRQ32336	RcAGL15-4	GT1-motif	GGTTAA	190	6	+	light responsive element
transcript:PRQ32336	RcAGL15-4	GT1-motif	GGTTAAT	696	7	-	light responsive element
transcript:PRQ32336	RcAGL15-4	GT1-motif	GGTTAA	697	6	-	light responsive element
transcript:PRQ32336	RcAGL15-4	GT1-motif	GGTTAA	846	6	-	light responsive element
transcript:PRQ32336	RcAGL15-4	GT1-motif	GGTTAA	1563	6	-	light responsive element
transcript:PRQ32336	RcAGL15-4	TCT-motif	TCTTAC	1930	6	+	part of a light responsive element
transcript:PRQ32336	RcAGL15-4	AAAC-motif	CAATCAAAACCT	1162	11	+	light responsive element
transcript:PRQ32336	RcAGL15-4	TGA-element	AACGAC	1474	6	+	auxin-responsive element
transcript:PRQ32336	RcAGL15-4	LTR	CCGAAA	949	6	+	cis-acting element involved in low-temperature responsiveness
transcript:PRQ32336	RcAGL15-4	CGTCA-motif	CGTCA	1479	5	+	cis-acting regulatory element involved in the MeJA-responsiveness
transcript:PRQ39870	RcSEP3	G-Box	CACGTT	495	6	+	cis-acting regulatory element involved in light responsiveness
transcript:PRQ39870	RcSEP3	TCCC-motif	TCTCCCT	98	7	-	part of a light responsive element
transcript:PRQ39870	RcSEP3	TCCC-motif	TCTCCCT	722	7	-	part of a light responsive element
transcript:PRQ39870	RcSEP3	TCCC-motif	TCTCCCT	1970	7	+	part of a light responsive element
transcript:PRQ39870	RcSEP3	TCA-element	CCATCTTTTT	303	9	+	cis-acting element involved in salicylic acid responsiveness
transcript:PRQ39870	RcSEP3	I-box	cCATATCCAAT	139	10	-	part of a light responsive element
transcript:PRQ39870	RcSEP3	TGACG-motif	TGACG	585	5	-	cis-acting regulatory element involved in the MeJA-responsiveness
transcript:PRQ39870	RcSEP3	TGACG-motif	TGACG	1855	5	-	cis-acting regulatory element involved in the MeJA-responsiveness
transcript:PRQ39870	RcSEP3	ABRE	ACGTG	495	5	-	cis-acting element involved in the abscisic acid responsiveness
transcript:PRQ39870	RcSEP3	ABRE	GCAACGTGTC	1921	9	-	cis-acting element involved in the abscisic acid responsiveness
transcript:PRQ39870	RcSEP3	ABRE	ACGTG	1923	5	-	cis-acting element involved in the abscisic acid responsiveness
transcript:PRQ39870	RcSEP3	MRE	AACCTAA	78	7	+	MYB binding site involved in light responsiveness
transcript:PRQ39870	RcSEP3	MRE	AACCTAA	1006	7	-	MYB binding site involved in light responsiveness
transcript:PRQ39870	RcSEP3	MRE	AACCTAA	1333	7	+	MYB binding site involved in light responsiveness
transcript:PRQ39870	RcSEP3	TC-rich repeats	ATTCTCTAAC	106	9	+	cis-acting element involved in defense and stress responsiveness
transcript:PRQ39870	RcSEP3	G-box	CACGAC	46	6	+	cis-acting regulatory element involved in light responsiveness
transcript:PRQ39870	RcSEP3	G-box	TACGTG	1923	6	-	cis-acting regulatory element involved in light responsiveness
transcript:PRQ39870	RcSEP3	CGTCA-motif	CGTCA	585	5	+	cis-acting regulatory element involved in the MeJA-responsiveness
transcript:PRQ39870	RcSEP3	CGTCA-motif	CGTCA	1855	5	+	cis-acting regulatory element involved in the MeJA-responsiveness
transcript:PRQ39870	RcSEP3	chs-CMA1a	TTACTTAA	1700	8	-	part of a light responsive element
transcript:PRQ39870	RcSEP3	TGA-element	AACGAC	1902	6	-	auxin-responsive element
transcript:PRQ39870	RcSEP3	Sp1	GGGCGG	756	6	+	light responsive element
transcript:PRQ40606	RcAP1	CGTCA-motif	CGTCA	614	5	-	cis-acting regulatory element involved in the MeJA-responsiveness
transcript:PRQ40606	RcAP1	CGTCA-motif	CGTCA	1814	5	-	cis-acting regulatory element involved in the MeJA-responsiveness
transcript:PRQ40606	RcAP1	3-AF1	TAAGAGAGGAA	247	10	+	light responsive element
transcript:PRQ40606	RcAP1	CAT-box	GCCACT	359	6	-	cis-acting regulatory element related to meristem expression
transcript:PRQ40606	RcAP1	chs-CMA1a	TTACTTAA	1179	8	+	part of a light responsive element
transcript:PRQ40606	RcAP1	LAMP-element	CCTTATCCA	663	9	+	part of a light responsive element
transcript:PRQ40606	RcAP1	TC-rich repeats	GTTTTCTTAC	294	9	-	cis-acting element involved in defense and stress responsiveness
transcript:PRQ40606	RcAP1	G-box	CACGAC	330	6	-	cis-acting regulatory element involved in light responsiveness
transcript:PRQ40606	RcAP1	GA-motif	ATAGATAA	1086	8	+	part of a light responsive element
transcript:PRQ40606	RcAP1	GT1-motif	GGTTAA	1802	6	-	light responsive element
transcript:PRQ40606	RcAP1	I-box	AGATAAGG	404	8	+	part of a light responsive element
transcript:PRQ40606	RcAP1	I-box	cCATATCCAAT	663	10	+	part of a light responsive element
transcript:PRQ40606	RcAP1	MBS	CAACTG	381	6	+	MYB binding site involved in drought-inducibility
transcript:PRQ40606	RcAP1	TGACG-motif	TGACG	614	5	+	cis-acting regulatory element involved in the MeJA-responsiveness
transcript:PRQ40606	RcAP1	TGACG-motif	TGACG	1814	5	+	cis-acting regulatory element involved in the MeJA-responsiveness
transcript:PRQ40606	RcAP1	TCCC-motif	TCTCCCT	41	7	+	part of a light responsive element
transcript:PRQ40606	RcAP1	TCA-element	CCATCTTTTT	1158	9	+	cis-acting element involved in salicylic acid responsiveness
transcript:PRQ40607	RcSEP4-1	3-AF1	TAAGAGAGGAA	1931	10	-	light responsive element
transcript:PRQ40607	RcSEP4-1	chs-CMA1a	TTACTTAA	614	8	+	part of a light responsive element
transcript:PRQ40607	RcSEP4-1	Box II	ACACGTAGA	1661	9	+	part of a light responsive element
transcript:PRQ40607	RcSEP4-1	LAMP-element	CTTTATCA	355	8	-	part of a light responsive element
transcript:PRQ40607	RcSEP4-1	LAMP-element	CTTTATCA	1324	8	+	part of a light responsive element
transcript:PRQ40607	RcSEP4-1	LAMP-element	CTTTATCA	1353	8	-	part of a light responsive element
transcript:PRQ40607	RcSEP4-1	TCT-motif	TCTTAC	1397	6	-	part of a light responsive element
transcript:PRQ40607	RcSEP4-1	I-box	atGATAAGGTC	1352	10	+	part of a light responsive element
transcript:PRQ40607	RcSEP4-1	P-box	CCTTTTG	1713	7	+	gibberellin-responsive element
transcript:PRQ40607	RcSEP4-1	AE-box	AGAAACAA	432	8	+	part of a module for light response
transcript:PRQ40607	RcSEP4-1	AE-box	AGAAACAA	1775	8	+	part of a module for light response
transcript:PRQ40607	RcSEP4-1	ABRE	TACGTGTC	1660	8	-	cis-acting element involved in the abscisic acid responsiveness
transcript:PRQ40607	RcSEP4-1	ABRE	ACGTG	1662	5	-	cis-acting element involved in the abscisic acid responsiveness
transcript:PRQ40607	RcSEP4-1	G-box	TACGTG	1662	6	-	cis-acting regulatory element involved in light responsiveness
transcript:PRQ43974	RcAGL15-3	TCT-motif	TCTTAC	1671	6	+	part of a light responsive element
transcript:PRQ43974	RcAGL15-3	3-AF1	TAAGAGAGGAA	1928	10	-	light responsive element
transcript:PRQ43974	RcAGL15-3	GATA-motif	AAGGATAAGG	1775	9	-	part of a light responsive element
transcript:PRQ43974	RcAGL15-3	CGTCA-motif	CGTCA	267	5	+	cis-acting regulatory element involved in the MeJA-responsiveness
transcript:PRQ43974	RcAGL15-3	CGTCA-motif	CGTCA	420	5	+	cis-acting regulatory element involved in the MeJA-responsiveness
transcript:PRQ43974	RcAGL15-3	CGTCA-motif	CGTCA	969	5	-	cis-acting regulatory element involved in the MeJA-responsiveness
transcript:PRQ43974	RcAGL15-3	CGTCA-motif	CGTCA	1066	5	+	cis-acting regulatory element involved in the MeJA-responsiveness
transcript:PRQ43974	RcAGL15-3	CGTCA-motif	CGTCA	1171	5	-	cis-acting regulatory element involved in the MeJA-responsiveness
transcript:PRQ43974	RcAGL15-3	CAT-box	GCCACT	139	6	+	cis-acting regulatory element related to meristem expression
transcript:PRQ43974	RcAGL15-3	CAT-box	GCCACT	169	6	+	cis-acting regulatory element related to meristem expression
transcript:PRQ43974	RcAGL15-3	CAT-box	GCCACT	224	6	+	cis-acting regulatory element related to meristem expression
transcript:PRQ43974	RcAGL15-3	CAT-box	GCCACT	633	6	-	cis-acting regulatory element related to meristem expression
transcript:PRQ43974	RcAGL15-3	CAT-box	GCCACT	1592	6	-	cis-acting regulatory element related to meristem expression
transcript:PRQ43974	RcAGL15-3	ABRE	ACGTG	971	5	+	cis-acting element involved in the abscisic acid responsiveness
transcript:PRQ43974	RcAGL15-3	ABRE	CACGTG	1102	6	-	cis-acting element involved in the abscisic acid responsiveness
transcript:PRQ43974	RcAGL15-3	ABRE	ACGTG	1103	5	+	cis-acting element involved in the abscisic acid responsiveness
transcript:PRQ43974	RcAGL15-3	TC-rich repeats	GTTTTCTTAC	1970	9	-	cis-acting element involved in defense and stress responsiveness
transcript:PRQ43974	RcAGL15-3	G-box	CACGTC	970	6	-	cis-acting regulatory element involved in light responsiveness
transcript:PRQ43974	RcAGL15-3	G-box	GCCACGTGGA	1100	9	-	cis-acting regulatory element involved in light responsiveness
transcript:PRQ43974	RcAGL15-3	G-box	CACGTG	1102	6	-	cis-acting regulatory element involved in light responsiveness
transcript:PRQ43974	RcAGL15-3	G-Box	CACGTG	1102	6	-	cis-acting regulatory element involved in light responsiveness
transcript:PRQ43974	RcAGL15-3	P-box	CCTTTTG	75	7	-	gibberellin-responsive element
transcript:PRQ43974	RcAGL15-3	TCA-element	TCAGAAGAGG	422	9	+	cis-acting element involved in salicylic acid responsiveness
transcript:PRQ43974	RcAGL15-3	TCA-element	TCAGAAGAGG	1803	9	-	cis-acting element involved in salicylic acid responsiveness
transcript:PRQ43974	RcAGL15-3	TGACG-motif	TGACG	267	5	-	cis-acting regulatory element involved in the MeJA-responsiveness
transcript:PRQ43974	RcAGL15-3	TGACG-motif	TGACG	420	5	-	cis-acting regulatory element involved in the MeJA-responsiveness
transcript:PRQ43974	RcAGL15-3	TGACG-motif	TGACG	969	5	+	cis-acting regulatory element involved in the MeJA-responsiveness
transcript:PRQ43974	RcAGL15-3	TGACG-motif	TGACG	1066	5	-	cis-acting regulatory element involved in the MeJA-responsiveness
transcript:PRQ43974	RcAGL15-3	TGACG-motif	TGACG	1171	5	+	cis-acting regulatory element involved in the MeJA-responsiveness
transcript:PRQ44784	RcAGL15-8	G-box	CACGTG	1501	6	-	cis-acting regulatory element involved in light responsiveness
transcript:PRQ44784	RcAGL15-8	ABRE	AACCCGG	290	7	+	cis-acting element involved in the abscisic acid responsiveness
transcript:PRQ44784	RcAGL15-8	ABRE	AACCCGG	321	7	-	cis-acting element involved in the abscisic acid responsiveness
transcript:PRQ44784	RcAGL15-8	ABRE	GACACGTGGC	1030	9	+	cis-acting element involved in the abscisic acid responsiveness
transcript:PRQ44784	RcAGL15-8	ABRE	AACCCGG	1063	7	-	cis-acting element involved in the abscisic acid responsiveness
transcript:PRQ44784	RcAGL15-8	ABRE	CACGTG	1501	6	-	cis-acting element involved in the abscisic acid responsiveness
transcript:PRQ44784	RcAGL15-8	ABRE	ACGTG	1502	5	+	cis-acting element involved in the abscisic acid responsiveness
transcript:PRQ44784	RcAGL15-8	C-box	ACGAGCACCGCC	389	11	+	cis-acting regulatory element involved in light responsiveness
transcript:PRQ44784	RcAGL15-8	G-Box	CACGTG	1501	6	-	cis-acting regulatory element involved in light responsiveness
transcript:PRQ44784	RcAGL15-8	GT1-motif	GGTTAA	1482	6	+	light responsive element
transcript:PRQ44784	RcAGL15-8	chs-Unit 1 m1	ACCTAACCCGG	321	10	-	part of a light responsive element
transcript:PRQ44784	RcAGL15-8	LTR	CCGAAA	623	6	+	cis-acting element involved in low-temperature responsiveness
transcript:PRQ44784	RcAGL15-8	LTR	CCGAAA	941	6	+	cis-acting element involved in low-temperature responsiveness
transcript:PRQ44784	RcAGL15-8	CAT-box	GCCACT	1313	6	+	cis-acting regulatory element related to meristem expression
transcript:PRQ47475	RcAP3-2	I-box	TGATAATGT	1887	9	+	part of a light responsive element
transcript:PRQ47475	RcAP3-2	TGACG-motif	TGACG	331	5	+	cis-acting regulatory element involved in the MeJA-responsiveness
transcript:PRQ47475	RcAP3-2	P-box	CCTTTTG	1295	7	-	gibberellin-responsive element
transcript:PRQ47475	RcAP3-2	AE-box	AGAAACAA	791	8	-	part of a module for light response
transcript:PRQ47475	RcAP3-2	AE-box	AGAAACAA	1060	8	+	part of a module for light response
transcript:PRQ47475	RcAP3-2	GT1-motif	GGTTAAT	1022	7	-	light responsive element
transcript:PRQ47475	RcAP3-2	GT1-motif	GGTTAA	1023	6	-	light responsive element
transcript:PRQ47475	RcAP3-2	GT1-motif	GGTTAAT	1406	7	-	light responsive element
transcript:PRQ47475	RcAP3-2	GT1-motif	GGTTAA	1407	6	-	light responsive element
transcript:PRQ47475	RcAP3-2	GT1-motif	GGTTAAT	1841	7	-	light responsive element
transcript:PRQ47475	RcAP3-2	GT1-motif	GGTTAA	1842	6	-	light responsive element
transcript:PRQ47475	RcAP3-2	TATC-box	TATCCCA	504	7	+	cis-acting element involved in gibberellin-responsiveness
transcript:PRQ47475	RcAP3-2	MRE	AACCTAA	1962	7	+	MYB binding site involved in light responsiveness
transcript:PRQ47475	RcAP3-2	CAT-box	GCCACT	1699	6	+	cis-acting regulatory element related to meristem expression
transcript:PRQ47475	RcAP3-2	CGTCA-motif	CGTCA	331	5	-	cis-acting regulatory element involved in the MeJA-responsiveness
transcript:PRQ47475	RcAP3-2	Gap-box	CAAATGAA(A/G)A	534	9	+	part of a light responsive element
transcript:PRQ47475	RcAP3-2	TCT-motif	TCTTAC	487	6	-	part of a light responsive element
transcript:PRQ48373	RcAGL18	GT1-motif	GGTTAAT	1760	7	+	light responsive element
transcript:PRQ48373	RcAGL18	GA-motif	ATAGATAA	437	8	+	part of a light responsive element
transcript:PRQ48373	RcAGL18	AuxRR-core	GGTCCAT	882	7	-	cis-acting regulatory element involved in auxin responsiveness
transcript:PRQ48373	RcAGL18	I-box	cCATATCCAAT	1841	10	+	part of a light responsive element
transcript:PRQ48373	RcAGL18	MBS	CAACTG	146	6	+	MYB binding site involved in drought-inducibility
transcript:PRQ48373	RcAGL18	MBS	CAACTG	769	6	-	MYB binding site involved in drought-inducibility
transcript:PRQ48373	RcAGL18	TGACG-motif	TGACG	676	5	-	cis-acting regulatory element involved in the MeJA-responsiveness
transcript:PRQ48373	RcAGL18	ABRE	ACGTG	1288	5	+	cis-acting element involved in the abscisic acid responsiveness
transcript:PRQ48373	RcAGL18	MRE	AACCTAA	1268	7	-	MYB binding site involved in light responsiveness
transcript:PRQ48373	RcAGL18	MRE	AACCTAA	1484	7	-	MYB binding site involved in light responsiveness
transcript:PRQ48373	RcAGL18	G-box	CACGTC	1287	6	-	cis-acting regulatory element involved in light responsiveness
transcript:PRQ48373	RcAGL18	G-box	CACGAC	1723	6	-	cis-acting regulatory element involved in light responsiveness
transcript:PRQ48373	RcAGL18	GATA-motif	GATAGGA	1728	7	+	part of a light responsive element
transcript:PRQ48373	RcAGL18	CGTCA-motif	CGTCA	676	5	+	cis-acting regulatory element involved in the MeJA-responsiveness
transcript:PRQ48373	RcAGL18	CAT-box	GCCACT	79	6	-	cis-acting regulatory element related to meristem expression
transcript:PRQ48373	RcAGL18	CAT-box	GCCACT	647	6	-	cis-acting regulatory element related to meristem expression
transcript:PRQ48373	RcAGL18	CAT-box	GCCACT	680	6	-	cis-acting regulatory element related to meristem expression
transcript:PRQ48373	RcAGL18	LTR	CCGAAA	162	6	-	cis-acting element involved in low-temperature responsiveness
transcript:PRQ48373	RcAGL18	LTR	CCGAAA	505	6	+	cis-acting element involved in low-temperature responsiveness
transcript:PRQ48373	RcAGL18	TCT-motif	TCTTAC	798	6	-	part of a light responsive element
transcript:PRQ48373	RcAGL18	Sp1	GGGCGG	531	6	+	light responsive element
transcript:PRQ48383	RcAGL21	CGTCA-motif	CGTCA	717	5	+	cis-acting regulatory element involved in the MeJA-responsiveness
transcript:PRQ48383	RcAGL21	CGTCA-motif	CGTCA	901	5	+	cis-acting regulatory element involved in the MeJA-responsiveness
transcript:PRQ48383	RcAGL21	CGTCA-motif	CGTCA	976	5	+	cis-acting regulatory element involved in the MeJA-responsiveness
transcript:PRQ48383	RcAGL21	CAT-box	GCCACT	561	6	+	cis-acting regulatory element related to meristem expression
transcript:PRQ48383	RcAGL21	CAT-box	GCCACT	880	6	+	cis-acting regulatory element related to meristem expression
transcript:PRQ48383	RcAGL21	CAT-box	GCCACT	1160	6	-	cis-acting regulatory element related to meristem expression
transcript:PRQ48383	RcAGL21	CAT-box	GCCACT	1673	6	+	cis-acting regulatory element related to meristem expression
transcript:PRQ48383	RcAGL21	TGA-element	AACGAC	443	6	-	auxin-responsive element
transcript:PRQ48383	RcAGL21	LTR	CCGAAA	129	6	-	cis-acting element involved in low-temperature responsiveness
transcript:PRQ48383	RcAGL21	TCT-motif	TCTTAC	1554	6	-	part of a light responsive element
transcript:PRQ48383	RcAGL21	G-Box	CACGTG	1533	6	-	cis-acting regulatory element involved in light responsiveness
transcript:PRQ48383	RcAGL21	AE-box	AGAAACAA	1388	8	+	part of a module for light response
transcript:PRQ48383	RcAGL21	AE-box	AGAAACAA	1568	8	+	part of a module for light response
transcript:PRQ48383	RcAGL21	TCCC-motif	TCTCCCT	156	7	+	part of a light responsive element
transcript:PRQ48383	RcAGL21	TCCC-motif	TCTCCCT	722	7	+	part of a light responsive element
transcript:PRQ48383	RcAGL21	TGACG-motif	TGACG	717	5	-	cis-acting regulatory element involved in the MeJA-responsiveness
transcript:PRQ48383	RcAGL21	TGACG-motif	TGACG	901	5	-	cis-acting regulatory element involved in the MeJA-responsiveness
transcript:PRQ48383	RcAGL21	TGACG-motif	TGACG	976	5	-	cis-acting regulatory element involved in the MeJA-responsiveness
transcript:PRQ48383	RcAGL21	ABRE	ACGTG	899	5	-	cis-acting element involved in the abscisic acid responsiveness
transcript:PRQ48383	RcAGL21	ABRE	CACGTG	1533	6	-	cis-acting element involved in the abscisic acid responsiveness
transcript:PRQ48383	RcAGL21	ABRE	ACGTG	1534	5	+	cis-acting element involved in the abscisic acid responsiveness
transcript:PRQ48383	RcAGL21	G-box	CACGTC	899	6	+	cis-acting regulatory element involved in light responsiveness
transcript:PRQ48383	RcAGL21	G-box	CACGAC	1021	6	-	cis-acting regulatory element involved in light responsiveness
transcript:PRQ48383	RcAGL21	G-box	CACGTG	1533	6	-	cis-acting regulatory element involved in light responsiveness
transcript:PRQ48487	RcAGL22	TC-rich repeats	ATTCTCTAAC	29	9	+	cis-acting element involved in defense and stress responsiveness
transcript:PRQ48487	RcAGL22	TC-rich repeats	ATTCTCTAAC	1273	9	+	cis-acting element involved in defense and stress responsiveness
transcript:PRQ48487	RcAGL22	ABRE	ACGTG	757	5	+	cis-acting element involved in the abscisic acid responsiveness
transcript:PRQ48487	RcAGL22	G-box	CACGAC	582	6	+	cis-acting regulatory element involved in light responsiveness
transcript:PRQ48487	RcAGL22	G-Box	CACGTT	756	6	-	cis-acting regulatory element involved in light responsiveness
transcript:PRQ48487	RcAGL22	TGACG-motif	TGACG	1214	5	+	cis-acting regulatory element involved in the MeJA-responsiveness
transcript:PRQ48487	RcAGL22	MBS	CAACTG	441	6	-	MYB binding site involved in drought-inducibility
transcript:PRQ48487	RcAGL22	MBS	CAACTG	1103	6	-	MYB binding site involved in drought-inducibility
transcript:PRQ48487	RcAGL22	MBS	CAACTG	1349	6	-	MYB binding site involved in drought-inducibility
transcript:PRQ48487	RcAGL22	MBS	CAACTG	1492	6	-	MYB binding site involved in drought-inducibility
transcript:PRQ48487	RcAGL22	TCA-element	CCATCTTTTT	1428	9	+	cis-acting element involved in salicylic acid responsiveness
transcript:PRQ48487	RcAGL22	TCCC-motif	TCTCCCT	1585	7	+	part of a light responsive element
transcript:PRQ48487	RcAGL22	AuxRR-core	GGTCCAT	690	7	-	cis-acting regulatory element involved in auxin responsiveness
transcript:PRQ48487	RcAGL22	LTR	CCGAAA	630	6	-	cis-acting element involved in low-temperature responsiveness
transcript:PRQ48487	RcAGL22	TGA-element	AACGAC	1847	6	+	auxin-responsive element
transcript:PRQ48487	RcAGL22	TCT-motif	TCTTAC	240	6	-	part of a light responsive element
transcript:PRQ48487	RcAGL22	CGTCA-motif	CGTCA	1214	5	-	cis-acting regulatory element involved in the MeJA-responsiveness
transcript:PRQ52025	RcSTK	GARE-motif	TCTGTTG	1341	7	-	gibberellin-responsive element
transcript:PRQ52025	RcSTK	GARE-motif	TCTGTTG	1642	7	+	gibberellin-responsive element
transcript:PRQ52025	RcSTK	G-Box	CACGTT	1368	6	-	cis-acting regulatory element involved in light responsiveness
transcript:PRQ52025	RcSTK	GT1-motif	GGTTAA	689	6	-	light responsive element
transcript:PRQ52025	RcSTK	GT1-motif	GGTTAAT	1533	7	+	light responsive element
transcript:PRQ52025	RcSTK	MBS	CAACTG	1493	6	+	MYB binding site involved in drought-inducibility
transcript:PRQ52025	RcSTK	MBS	CAACTG	1703	6	-	MYB binding site involved in drought-inducibility
transcript:PRQ52025	RcSTK	TGACG-motif	TGACG	150	5	-	cis-acting regulatory element involved in the MeJA-responsiveness
transcript:PRQ52025	RcSTK	AE-box	AGAAACAA	1719	8	+	part of a module for light response
transcript:PRQ52025	RcSTK	ABRE	TACGTGTC	223	8	+	cis-acting element involved in the abscisic acid responsiveness
transcript:PRQ52025	RcSTK	ABRE	ACGTG	224	5	+	cis-acting element involved in the abscisic acid responsiveness
transcript:PRQ52025	RcSTK	ABRE	ACGTG	1369	5	+	cis-acting element involved in the abscisic acid responsiveness
transcript:PRQ52025	RcSTK	G-box	TACGTG	223	6	+	cis-acting regulatory element involved in light responsiveness
transcript:PRQ52025	RcSTK	G-box	TAAACGTG	1366	8	+	cis-acting regulatory element involved in light responsiveness
transcript:PRQ52025	RcSTK	CGTCA-motif	CGTCA	150	5	+	cis-acting regulatory element involved in the MeJA-responsiveness
transcript:PRQ52025	RcSTK	GATA-motif	GATAGGA	652	7	-	part of a light responsive element
transcript:PRQ52025	RcSTK	GATA-motif	GATAGGG	1432	7	+	part of a light responsive element
transcript:PRQ52025	RcSTK	3-AF1	TAAGAGAGGAA	368	11	+	light responsive element
transcript:PRQ52025	RcSTK	TCT-motif	TCTTAC	1545	6	+	part of a light responsive element
transcript:PRQ53293	RcAGL79	CGTCA-motif	CGTCA	804	5	-	cis-acting regulatory element involved in the MeJA-responsiveness
transcript:PRQ53293	RcAGL79	CGTCA-motif	CGTCA	1659	5	+	cis-acting regulatory element involved in the MeJA-responsiveness
transcript:PRQ53293	RcAGL79	CGTCA-motif	CGTCA	1886	5	+	cis-acting regulatory element involved in the MeJA-responsiveness
transcript:PRQ53293	RcAGL79	GT1-motif	GGTTAA	527	6	+	light responsive element
transcript:PRQ53293	RcAGL79	P-box	CCTTTTG	610	7	-	gibberellin-responsive element
transcript:PRQ53293	RcAGL79	P-box	CCTTTTG	1433	7	+	gibberellin-responsive element
transcript:PRQ53293	RcAGL79	MBS	CAACTG	920	6	+	MYB binding site involved in drought-inducibility
transcript:PRQ53293	RcAGL79	MBS	CAACTG	1184	6	+	MYB binding site involved in drought-inducibility
transcript:PRQ53293	RcAGL79	TGACG-motif	TGACG	804	5	+	cis-acting regulatory element involved in the MeJA-responsiveness
transcript:PRQ53293	RcAGL79	TGACG-motif	TGACG	1659	5	-	cis-acting regulatory element involved in the MeJA-responsiveness
transcript:PRQ53293	RcAGL79	TGACG-motif	TGACG	1886	5	-	cis-acting regulatory element involved in the MeJA-responsiveness
transcript:PRQ53293	RcAGL79	ABRE	ACGTG	1657	5	-	cis-acting element involved in the abscisic acid responsiveness
transcript:PRQ53293	RcAGL79	TC-rich repeats	GTTTTCTTAC	1540	9	-	cis-acting element involved in defense and stress responsiveness
transcript:PRQ53293	RcAGL79	G-box	CACGAC	1253	6	+	cis-acting regulatory element involved in light responsiveness
transcript:PRQ53293	RcAGL79	G-box	CACGTC	1657	6	+	cis-acting regulatory element involved in light responsiveness
transcript:PRQ53294	RcSEP2	LTR	CCGAAA	478	6	-	cis-acting element involved in low-temperature responsiveness
transcript:PRQ53294	RcSEP2	LTR	CCGAAA	1848	6	+	cis-acting element involved in low-temperature responsiveness
transcript:PRQ53294	RcSEP2	CGTCA-motif	CGTCA	1222	5	+	cis-acting regulatory element involved in the MeJA-responsiveness
transcript:PRQ53294	RcSEP2	ABRE	GACACGTGGC	77	9	+	cis-acting element involved in the abscisic acid responsiveness
transcript:PRQ53294	RcSEP2	ABRE	ACGTG	651	5	+	cis-acting element involved in the abscisic acid responsiveness
transcript:PRQ53294	RcSEP2	ABRE	CACGTG	1394	6	-	cis-acting element involved in the abscisic acid responsiveness
transcript:PRQ53294	RcSEP2	ABRE	ACGTG	1395	5	+	cis-acting element involved in the abscisic acid responsiveness
transcript:PRQ53294	RcSEP2	ABRE	ACGTG	1949	5	-	cis-acting element involved in the abscisic acid responsiveness
transcript:PRQ53294	RcSEP2	G-box	CACGAC	184	6	-	cis-acting regulatory element involved in light responsiveness
transcript:PRQ53294	RcSEP2	G-box	CACGAC	197	6	-	cis-acting regulatory element involved in light responsiveness
transcript:PRQ53294	RcSEP2	G-box	CACGTG	1394	6	-	cis-acting regulatory element involved in light responsiveness
transcript:PRQ53294	RcSEP2	G-box	CACGTC	1949	6	+	cis-acting regulatory element involved in light responsiveness
transcript:PRQ53294	RcSEP2	ACE	CTAACGTATT	924	9	-	cis-acting element involved in light responsiveness
transcript:PRQ53294	RcSEP2	GT1-motif	GTGTGTGAA	308	9	-	light responsive element
transcript:PRQ53294	RcSEP2	GT1-motif	GGTTAAT	1299	7	+	light responsive element
transcript:PRQ53294	RcSEP2	G-Box	CACGTT	650	6	-	cis-acting regulatory element involved in light responsiveness
transcript:PRQ53294	RcSEP2	G-Box	CACGTG	1394	6	-	cis-acting regulatory element involved in light responsiveness
transcript:PRQ53294	RcSEP2	TGACG-motif	TGACG	1222	5	-	cis-acting regulatory element involved in the MeJA-responsiveness
transcript:PRQ53294	RcSEP2	MBS	CAACTG	297	6	-	MYB binding site involved in drought-inducibility
transcript:PRQ53294	RcSEP2	MBS	CAACTG	1654	6	-	MYB binding site involved in drought-inducibility
transcript:PRQ53294	RcSEP2	TCCC-motif	TCTCCCT	1994	7	-	part of a light responsive element
transcript:PRQ54289	RcAGL63	TC-rich repeats	GTTTTCTTAC	155	9	-	cis-acting element involved in defense and stress responsiveness
transcript:PRQ54289	RcAGL63	ABRE	CGCACGTGTC	656	9	-	cis-acting element involved in the abscisic acid responsiveness
transcript:PRQ54289	RcAGL63	ABRE	CACGTG	658	6	+	cis-acting element involved in the abscisic acid responsiveness
transcript:PRQ54289	RcAGL63	ABRE	ACGTG	659	5	+	cis-acting element involved in the abscisic acid responsiveness
transcript:PRQ54289	RcAGL63	ABRE	CACGTG	669	6	+	cis-acting element involved in the abscisic acid responsiveness
transcript:PRQ54289	RcAGL63	ABRE	ACGTG	670	5	+	cis-acting element involved in the abscisic acid responsiveness
transcript:PRQ54289	RcAGL63	ABRE	ACGTG	717	5	-	cis-acting element involved in the abscisic acid responsiveness
transcript:PRQ54289	RcAGL63	ABRE	ACGTG	977	5	+	cis-acting element involved in the abscisic acid responsiveness
transcript:PRQ54289	RcAGL63	ABRE	ACGTG	1004	5	+	cis-acting element involved in the abscisic acid responsiveness
transcript:PRQ54289	RcAGL63	ABRE	CACGTG	1296	6	-	cis-acting element involved in the abscisic acid responsiveness
transcript:PRQ54289	RcAGL63	ABRE	ACGTG	1297	5	+	cis-acting element involved in the abscisic acid responsiveness
transcript:PRQ54289	RcAGL63	ABRE	ACGTG	1409	5	+	cis-acting element involved in the abscisic acid responsiveness
transcript:PRQ54289	RcAGL63	ABRE	TACGTGTC	1501	8	-	cis-acting element involved in the abscisic acid responsiveness
transcript:PRQ54289	RcAGL63	ABRE	ACGTG	1503	5	-	cis-acting element involved in the abscisic acid responsiveness
transcript:PRQ54289	RcAGL63	ABRE	ACGTG	1802	5	+	cis-acting element involved in the abscisic acid responsiveness
transcript:PRQ54289	RcAGL63	GARE-motif	TCTGTTG	1947	7	-	gibberellin-responsive element
transcript:PRQ54289	RcAGL63	G-Box	CACGTG	658	6	+	cis-acting regulatory element involved in light responsiveness
transcript:PRQ54289	RcAGL63	G-Box	CACGTG	669	6	+	cis-acting regulatory element involved in light responsiveness
transcript:PRQ54289	RcAGL63	G-Box	CACGTT	717	6	+	cis-acting regulatory element involved in light responsiveness
transcript:PRQ54289	RcAGL63	G-Box	CACGTT	976	6	-	cis-acting regulatory element involved in light responsiveness
transcript:PRQ54289	RcAGL63	G-Box	CACGTG	1296	6	-	cis-acting regulatory element involved in light responsiveness
transcript:PRQ54289	RcAGL63	TATC-box	TATCCCA	1834	7	+	cis-acting element involved in gibberellin-responsiveness
transcript:PRQ54289	RcAGL63	TGACG-motif	TGACG	437	5	+	cis-acting regulatory element involved in the MeJA-responsiveness
transcript:PRQ54289	RcAGL63	TGACG-motif	TGACG	664	5	-	cis-acting regulatory element involved in the MeJA-responsiveness
transcript:PRQ54289	RcAGL63	TGACG-motif	TGACG	683	5	+	cis-acting regulatory element involved in the MeJA-responsiveness
transcript:PRQ54289	RcAGL63	TGACG-motif	TGACG	1002	5	+	cis-acting regulatory element involved in the MeJA-responsiveness
transcript:PRQ54289	RcAGL63	TGACG-motif	TGACG	1800	5	+	cis-acting regulatory element involved in the MeJA-responsiveness
transcript:PRQ54289	RcAGL63	TCCC-motif	TCTCCCT	256	7	-	part of a light responsive element
transcript:PRQ54289	RcAGL63	TCCC-motif	TCTCCCT	1953	7	-	part of a light responsive element
transcript:PRQ54289	RcAGL63	LTR	CCGAAA	1812	6	+	cis-acting element involved in low-temperature responsiveness
transcript:PRQ54289	RcAGL63	TCT-motif	TCTTAC	62	6	-	part of a light responsive element
transcript:PRQ54289	RcAGL63	TCT-motif	TCTTAC	1822	6	+	part of a light responsive element
transcript:PRQ54289	RcAGL63	CGTCA-motif	CGTCA	437	5	-	cis-acting regulatory element involved in the MeJA-responsiveness
transcript:PRQ54289	RcAGL63	CGTCA-motif	CGTCA	664	5	+	cis-acting regulatory element involved in the MeJA-responsiveness
transcript:PRQ54289	RcAGL63	CGTCA-motif	CGTCA	683	5	-	cis-acting regulatory element involved in the MeJA-responsiveness
transcript:PRQ54289	RcAGL63	CGTCA-motif	CGTCA	1002	5	-	cis-acting regulatory element involved in the MeJA-responsiveness
transcript:PRQ54289	RcAGL63	CGTCA-motif	CGTCA	1800	5	-	cis-acting regulatory element involved in the MeJA-responsiveness
transcript:PRQ54289	RcAGL63	CAT-box	GCCACT	312	6	-	cis-acting regulatory element related to meristem expression
transcript:PRQ54289	RcAGL63	MRE	AACCTAA	1623	7	-	MYB binding site involved in light responsiveness
transcript:PRQ54289	RcAGL63	G-box	CACGAC	433	6	-	cis-acting regulatory element involved in light responsiveness
transcript:PRQ54289	RcAGL63	G-box	CACGTG	658	6	+	cis-acting regulatory element involved in light responsiveness
transcript:PRQ54289	RcAGL63	G-box	CACGTG	669	6	+	cis-acting regulatory element involved in light responsiveness
transcript:PRQ54289	RcAGL63	G-box	CACGTC	1003	6	-	cis-acting regulatory element involved in light responsiveness
transcript:PRQ54289	RcAGL63	G-box	CACGTG	1296	6	-	cis-acting regulatory element involved in light responsiveness
transcript:PRQ54289	RcAGL63	G-box	CAGACGTGGCA	1406	10	+	cis-acting regulatory element involved in light responsiveness
transcript:PRQ54289	RcAGL63	G-box	CACGTC	1408	6	-	cis-acting regulatory element involved in light responsiveness
transcript:PRQ54289	RcAGL63	G-box	TACGTG	1503	6	-	cis-acting regulatory element involved in light responsiveness
transcript:PRQ54289	RcAGL63	G-box	CAGACGTGGCA	1799	10	+	cis-acting regulatory element involved in light responsiveness
transcript:PRQ54289	RcAGL63	G-box	CACGTC	1801	6	-	cis-acting regulatory element involved in light responsiveness
transcript:PRQ54289	RcAGL63	TCA-element	TCAGAAGAGG	1353	9	+	cis-acting element involved in salicylic acid responsiveness
transcript:PRQ54289	RcAGL63	Sp1	GGGCGG	476	6	+	light responsive element
transcript:PRQ54289	RcAGL63	LAMP-element	CTTTATCA	1186	8	-	part of a light responsive element
transcript:PRQ54857	RcAGL15-1	TCT-motif	TCTTAC	297	6	+	part of a light responsive element
transcript:PRQ54857	RcAGL15-1	TCT-motif	TCTTAC	612	6	+	part of a light responsive element
transcript:PRQ54857	RcAGL15-1	LTR	CCGAAA	416	6	-	cis-acting element involved in low-temperature responsiveness
transcript:PRQ54857	RcAGL15-1	LTR	CCGAAA	1240	6	+	cis-acting element involved in low-temperature responsiveness
transcript:PRQ54857	RcAGL15-1	CAT-box	GCCACT	152	6	-	cis-acting regulatory element related to meristem expression
transcript:PRQ54857	RcAGL15-1	CGTCA-motif	CGTCA	1339	5	+	cis-acting regulatory element involved in the MeJA-responsiveness
transcript:PRQ54857	RcAGL15-1	GATA-motif	GATAGGG	223	7	+	part of a light responsive element
transcript:PRQ54857	RcAGL15-1	GATA-motif	AAGATAAGATT	364	10	+	part of a light responsive element
transcript:PRQ54857	RcAGL15-1	ACE	CTAACGTATT	586	9	+	cis-acting element involved in light responsiveness
transcript:PRQ54857	RcAGL15-1	ACE	CTAACGTATT	626	9	-	cis-acting element involved in light responsiveness
transcript:PRQ54857	RcAGL15-1	MRE	AACCTAA	98	7	+	MYB binding site involved in light responsiveness
transcript:PRQ54857	RcAGL15-1	MRE	AACCTAA	989	7	+	MYB binding site involved in light responsiveness
transcript:PRQ54857	RcAGL15-1	P-box	CCTTTTG	1570	7	-	gibberellin-responsive element
transcript:PRQ54857	RcAGL15-1	TGACG-motif	TGACG	1339	5	-	cis-acting regulatory element involved in the MeJA-responsiveness
transcript:PRQ54857	RcAGL15-1	I-box	gGATAAGGTG	161	9	-	part of a light responsive element
transcript:PRQ54857	RcAGL15-1	I-box	TGATAATGT	1458	9	+	part of a light responsive element
transcript:PRQ54857	RcAGL15-1	GT1-motif	GGTTAAT	95	7	-	light responsive element
transcript:PRQ54857	RcAGL15-1	GT1-motif	GGTTAA	96	6	-	light responsive element
transcript:PRQ55580	RcAGL15-2	TCT-motif	TCTTAC	415	6	-	part of a light responsive element
transcript:PRQ55580	RcAGL15-2	TCT-motif	TCTTAC	1131	6	+	part of a light responsive element
transcript:PRQ55580	RcAGL15-2	TGA-element	AACGAC	754	6	+	auxin-responsive element
transcript:PRQ55580	RcAGL15-2	TGA-element	AACGAC	1235	6	+	auxin-responsive element
transcript:PRQ55580	RcAGL15-2	LTR	CCGAAA	963	6	-	cis-acting element involved in low-temperature responsiveness
transcript:PRQ55580	RcAGL15-2	LTR	CCGAAA	1728	6	+	cis-acting element involved in low-temperature responsiveness
transcript:PRQ55580	RcAGL15-2	CAT-box	GCCACT	545	6	+	cis-acting regulatory element related to meristem expression
transcript:PRQ55580	RcAGL15-2	GATA-motif	GATAGGA	767	7	+	part of a light responsive element
transcript:PRQ55580	RcAGL15-2	GATA-motif	AAGGATAAGG	1817	9	-	part of a light responsive element
transcript:PRQ55580	RcAGL15-2	CGTCA-motif	CGTCA	538	5	+	cis-acting regulatory element involved in the MeJA-responsiveness
transcript:PRQ55580	RcAGL15-2	CGTCA-motif	CGTCA	1293	5	-	cis-acting regulatory element involved in the MeJA-responsiveness
transcript:PRQ55580	RcAGL15-2	G-box	CACGAC	576	6	+	cis-acting regulatory element involved in light responsiveness
transcript:PRQ55580	RcAGL15-2	G-box	CACGAC	1056	6	+	cis-acting regulatory element involved in light responsiveness
transcript:PRQ55580	RcAGL15-2	G-box	CACGTC	1294	6	-	cis-acting regulatory element involved in light responsiveness
transcript:PRQ55580	RcAGL15-2	TC-rich repeats	GTTTTCTTAC	1127	9	+	cis-acting element involved in defense and stress responsiveness
transcript:PRQ55580	RcAGL15-2	ABRE	ACGTG	1295	5	+	cis-acting element involved in the abscisic acid responsiveness
transcript:PRQ55580	RcAGL15-2	TGACG-motif	TGACG	538	5	-	cis-acting regulatory element involved in the MeJA-responsiveness
transcript:PRQ55580	RcAGL15-2	TGACG-motif	TGACG	1293	5	+	cis-acting regulatory element involved in the MeJA-responsiveness
transcript:PRQ55580	RcAGL15-2	P-box	CCTTTTG	1183	7	+	gibberellin-responsive element
transcript:PRQ55580	RcAGL15-2	AE-box	AGAAACAA	1369	8	-	part of a module for light response
transcript:PRQ55580	RcAGL15-2	AuxRR-core	GGTCCAT	551	7	+	cis-acting regulatory element involved in auxin responsiveness
transcript:PRQ55580	RcAGL15-2	GT1-motif	GGTTAA	1299	6	+	light responsive element
transcript:PRQ57743	RcMADS6-2	G-Box	TCCACATGGCA	1537	10	+	cis-acting regulatory element involved in light responsiveness
transcript:PRQ57743	RcMADS6-2	I-box	atGATAAGGTC	1345	10	+	part of a light responsive element
transcript:PRQ57743	RcMADS6-2	TGACG-motif	TGACG	344	5	+	cis-acting regulatory element involved in the MeJA-responsiveness
transcript:PRQ57743	RcMADS6-2	TGACG-motif	TGACG	349	5	+	cis-acting regulatory element involved in the MeJA-responsiveness
transcript:PRQ57743	RcMADS6-2	TGACG-motif	TGACG	611	5	-	cis-acting regulatory element involved in the MeJA-responsiveness
transcript:PRQ57743	RcMADS6-2	MBS	CAACTG	9	6	+	MYB binding site involved in drought-inducibility
transcript:PRQ57743	RcMADS6-2	MBS	CAACTG	981	6	+	MYB binding site involved in drought-inducibility
transcript:PRQ57743	RcMADS6-2	ABRE	ACGTG	346	5	+	cis-acting element involved in the abscisic acid responsiveness
transcript:PRQ57743	RcMADS6-2	ABRE	GCCGCGTGGC	1255	9	+	cis-acting element involved in the abscisic acid responsiveness
transcript:PRQ57743	RcMADS6-2	ABRE	AACCCGG	1369	7	-	cis-acting element involved in the abscisic acid responsiveness
transcript:PRQ57743	RcMADS6-2	ABRE	ACGTG	1489	5	-	cis-acting element involved in the abscisic acid responsiveness
transcript:PRQ57743	RcMADS6-2	G-box	CACGTC	345	6	-	cis-acting regulatory element involved in light responsiveness
transcript:PRQ57743	RcMADS6-2	G-box	GCCACGTGGA	1255	9	-	cis-acting regulatory element involved in light responsiveness
transcript:PRQ57743	RcMADS6-2	G-box	TACGTG	1489	6	-	cis-acting regulatory element involved in light responsiveness
transcript:PRQ57743	RcMADS6-2	G-box	TAACACGTAG	1549	9	+	cis-acting regulatory element involved in light responsiveness
transcript:PRQ57743	RcMADS6-2	G-box	CACGAC	1804	6	+	cis-acting regulatory element involved in light responsiveness
transcript:PRQ57743	RcMADS6-2	ACE	CTAACGTATT	20	9	+	cis-acting element involved in light responsiveness
transcript:PRQ57743	RcMADS6-2	CGTCA-motif	CGTCA	344	5	-	cis-acting regulatory element involved in the MeJA-responsiveness
transcript:PRQ57743	RcMADS6-2	CGTCA-motif	CGTCA	349	5	-	cis-acting regulatory element involved in the MeJA-responsiveness
transcript:PRQ57743	RcMADS6-2	CGTCA-motif	CGTCA	611	5	+	cis-acting regulatory element involved in the MeJA-responsiveness
transcript:PRQ57743	RcMADS6-2	GATA-motif	GATAGGG	1454	7	+	part of a light responsive element
transcript:PRQ57743	RcMADS6-2	TGA-element	AACGAC	215	6	-	auxin-responsive element
transcript:PRQ57745	RcSOC1	TCT-motif	TCTTAC	1501	6	+	part of a light responsive element
transcript:PRQ57745	RcSOC1	CAT-box	GCCACT	1464	6	+	cis-acting regulatory element related to meristem expression
transcript:PRQ57745	RcSOC1	GATA-motif	GATAGGA	656	7	-	part of a light responsive element
transcript:PRQ57745	RcSOC1	GATA-motif	GATAGGA	1455	7	-	part of a light responsive element
transcript:PRQ57745	RcSOC1	CGTCA-motif	CGTCA	1128	5	+	cis-acting regulatory element involved in the MeJA-responsiveness
transcript:PRQ57745	RcSOC1	CGTCA-motif	CGTCA	1200	5	-	cis-acting regulatory element involved in the MeJA-responsiveness
transcript:PRQ57745	RcSOC1	CGTCA-motif	CGTCA	1567	5	-	cis-acting regulatory element involved in the MeJA-responsiveness
transcript:PRQ57745	RcSOC1	CGTCA-motif	CGTCA	1826	5	-	cis-acting regulatory element involved in the MeJA-responsiveness
transcript:PRQ57745	RcSOC1	G-box	CACGAC	1436	6	+	cis-acting regulatory element involved in light responsiveness
transcript:PRQ57745	RcSOC1	G-box	CACGTC	1827	6	-	cis-acting regulatory element involved in light responsiveness
transcript:PRQ57745	RcSOC1	TC-rich repeats	GTTTTCTTAC	411	9	+	cis-acting element involved in defense and stress responsiveness
transcript:PRQ57745	RcSOC1	ABRE	ACGTG	1828	5	+	cis-acting element involved in the abscisic acid responsiveness
transcript:PRQ57745	RcSOC1	TGACG-motif	TGACG	1128	5	-	cis-acting regulatory element involved in the MeJA-responsiveness
transcript:PRQ57745	RcSOC1	TGACG-motif	TGACG	1200	5	+	cis-acting regulatory element involved in the MeJA-responsiveness
transcript:PRQ57745	RcSOC1	TGACG-motif	TGACG	1567	5	+	cis-acting regulatory element involved in the MeJA-responsiveness
transcript:PRQ57745	RcSOC1	TGACG-motif	TGACG	1826	5	+	cis-acting regulatory element involved in the MeJA-responsiveness
transcript:PRQ57745	RcSOC1	TCCC-motif	TCTCCCT	800	7	-	part of a light responsive element
transcript:PRQ57745	RcSOC1	AE-box	AGAAACTT	1496	8	-	part of a module for light response
transcript:PRQ57745	RcSOC1	GATT-motif	CTCCTGATTGGA	1206	11	-	part of a light responsive element
transcript:PRQ59985	RcMADS6-1	GATA-motif	AAGATAAGATT	705	10	-	part of a light responsive element
transcript:PRQ59985	RcMADS6-1	CGTCA-motif	CGTCA	1870	5	+	cis-acting regulatory element involved in the MeJA-responsiveness
transcript:PRQ59985	RcMADS6-1	CAT-box	GCCACT	198	6	-	cis-acting regulatory element related to meristem expression
transcript:PRQ59985	RcMADS6-1	CAT-box	GCCACT	1898	6	-	cis-acting regulatory element related to meristem expression
transcript:PRQ59985	RcMADS6-1	G-Box	CACGTG	1927	6	-	cis-acting regulatory element involved in light responsiveness
transcript:PRQ59985	RcMADS6-1	GARE-motif	TCTGTTG	309	7	+	gibberellin-responsive element
transcript:PRQ59985	RcMADS6-1	GARE-motif	TCTGTTG	1399	7	+	gibberellin-responsive element
transcript:PRQ59985	RcMADS6-1	AE-box	AGAAACAA	642	8	+	part of a module for light response
transcript:PRQ59985	RcMADS6-1	AE-box	AGAAACAA	1325	8	-	part of a module for light response
transcript:PRQ59985	RcMADS6-1	TGACG-motif	TGACG	1870	5	-	cis-acting regulatory element involved in the MeJA-responsiveness
transcript:PRQ59985	RcMADS6-1	ABRE	GCCGCGTGGC	318	9	-	cis-acting element involved in the abscisic acid responsiveness
transcript:PRQ59985	RcMADS6-1	ABRE	CACGTG	1927	6	-	cis-acting element involved in the abscisic acid responsiveness
transcript:PRQ59985	RcMADS6-1	ABRE	ACGTG	1928	5	+	cis-acting element involved in the abscisic acid responsiveness
transcript:PRQ59985	RcMADS6-1	TC-rich repeats	GTTTTCTTAC	1045	9	-	cis-acting element involved in defense and stress responsiveness
transcript:PRQ59985	RcMADS6-1	G-box	ACACGTGT	1926	8	-	cis-acting regulatory element involved in light responsiveness
transcript:PRQ59985	RcMADS6-1	G-box	CACGTG	1927	6	-	cis-acting regulatory element involved in light responsiveness
transcript:PRQ59990	RcAGL42-1	GATA-motif	GATAGGA	490	7	+	part of a light responsive element
transcript:PRQ59990	RcAGL42-1	CGTCA-motif	CGTCA	581	5	+	cis-acting regulatory element involved in the MeJA-responsiveness
transcript:PRQ59990	RcAGL42-1	CGTCA-motif	CGTCA	1514	5	-	cis-acting regulatory element involved in the MeJA-responsiveness
transcript:PRQ59990	RcAGL42-1	CGTCA-motif	CGTCA	1584	5	+	cis-acting regulatory element involved in the MeJA-responsiveness
transcript:PRQ59990	RcAGL42-1	GT1-motif	GGTTAA	328	6	+	light responsive element
transcript:PRQ59990	RcAGL42-1	GA-motif	ATAGATAA	811	8	+	part of a light responsive element
transcript:PRQ59990	RcAGL42-1	GA-motif	ATAGATAA	861	8	-	part of a light responsive element
transcript:PRQ59990	RcAGL42-1	TCA-element	CCATCTTTTT	8	9	+	cis-acting element involved in salicylic acid responsiveness
transcript:PRQ59990	RcAGL42-1	MBS	CAACTG	485	6	-	MYB binding site involved in drought-inducibility
transcript:PRQ59990	RcAGL42-1	TGACG-motif	TGACG	581	5	-	cis-acting regulatory element involved in the MeJA-responsiveness
transcript:PRQ59990	RcAGL42-1	TGACG-motif	TGACG	1514	5	+	cis-acting regulatory element involved in the MeJA-responsiveness
transcript:PRQ59990	RcAGL42-1	TGACG-motif	TGACG	1584	5	-	cis-acting regulatory element involved in the MeJA-responsiveness
transcript:PRQ59990	RcAGL42-1	MRE	AACCTAA	1385	7	-	MYB binding site involved in light responsiveness
transcript:PRQ59992	RcAGL42-2	TCT-motif	TCTTAC	86	6	+	part of a light responsive element
transcript:PRQ59992	RcAGL42-2	TCT-motif	TCTTAC	1103	6	+	part of a light responsive element
transcript:PRQ59992	RcAGL42-2	CAT-box	GCCACT	806	6	-	cis-acting regulatory element related to meristem expression
transcript:PRQ59992	RcAGL42-2	GATA-motif	AAGATAAGATT	1775	10	-	part of a light responsive element
transcript:PRQ59992	RcAGL42-2	CGTCA-motif	CGTCA	1448	5	+	cis-acting regulatory element involved in the MeJA-responsiveness
transcript:PRQ59992	RcAGL42-2	CGTCA-motif	CGTCA	1728	5	+	cis-acting regulatory element involved in the MeJA-responsiveness
transcript:PRQ59992	RcAGL42-2	G-box	CACGTG	1604	6	-	cis-acting regulatory element involved in light responsiveness
transcript:PRQ59992	RcAGL42-2	G-box	CACGTC	1726	6	+	cis-acting regulatory element involved in light responsiveness
transcript:PRQ59992	RcAGL42-2	ABRE	ACGTG	347	5	-	cis-acting element involved in the abscisic acid responsiveness
transcript:PRQ59992	RcAGL42-2	ABRE	AACCCGG	835	7	-	cis-acting element involved in the abscisic acid responsiveness
transcript:PRQ59992	RcAGL42-2	ABRE	GACACGTGGC	1602	9	-	cis-acting element involved in the abscisic acid responsiveness
transcript:PRQ59992	RcAGL42-2	ABRE	CACGTG	1604	6	-	cis-acting element involved in the abscisic acid responsiveness
transcript:PRQ59992	RcAGL42-2	ABRE	ACGTG	1605	5	+	cis-acting element involved in the abscisic acid responsiveness
transcript:PRQ59992	RcAGL42-2	ABRE	ACGTG	1726	5	-	cis-acting element involved in the abscisic acid responsiveness
transcript:PRQ59992	RcAGL42-2	MRE	AACCTAA	752	7	-	MYB binding site involved in light responsiveness
transcript:PRQ59992	RcAGL42-2	TC-rich repeats	GTTTTCTTAC	580	9	+	cis-acting element involved in defense and stress responsiveness
transcript:PRQ59992	RcAGL42-2	TC-rich repeats	GTTTTCTTAC	1099	9	+	cis-acting element involved in defense and stress responsiveness
transcript:PRQ59992	RcAGL42-2	TCA-element	TCAGAAGAGG	1616	9	-	cis-acting element involved in salicylic acid responsiveness
transcript:PRQ59992	RcAGL42-2	AE-box	AGAAACTT	661	8	-	part of a module for light response
transcript:PRQ59992	RcAGL42-2	AE-box	AGAAACAA	871	8	-	part of a module for light response
transcript:PRQ59992	RcAGL42-2	P-box	CCTTTTG	623	7	+	gibberellin-responsive element
transcript:PRQ59992	RcAGL42-2	P-box	CCTTTTG	1592	7	-	gibberellin-responsive element
transcript:PRQ59992	RcAGL42-2	TGACG-motif	TGACG	1448	5	-	cis-acting regulatory element involved in the MeJA-responsiveness
transcript:PRQ59992	RcAGL42-2	TGACG-motif	TGACG	1728	5	-	cis-acting regulatory element involved in the MeJA-responsiveness
transcript:PRQ59992	RcAGL42-2	MBS	CAACTG	1786	6	+	MYB binding site involved in drought-inducibility
transcript:PRQ59992	RcAGL42-2	G-Box	CACGTT	347	6	+	cis-acting regulatory element involved in light responsiveness
transcript:PRQ59992	RcAGL42-2	G-Box	CACGTG	1604	6	-	cis-acting regulatory element involved in light responsiveness
transcript:PRQ59992	RcAGL42-2	GARE-motif	TCTGTTG	1685	7	-	gibberellin-responsive element
transcript:PRQ59994	RcAGL42-3	G-box	TAACACGTAG	1440	9	-	cis-acting regulatory element involved in light responsiveness
transcript:PRQ59994	RcAGL42-3	G-box	CACGTG	1770	6	-	cis-acting regulatory element involved in light responsiveness
transcript:PRQ59994	RcAGL42-3	G-box	CACGTC	1894	6	+	cis-acting regulatory element involved in light responsiveness
transcript:PRQ59994	RcAGL42-3	ABRE	CACGTG	1770	6	-	cis-acting element involved in the abscisic acid responsiveness
transcript:PRQ59994	RcAGL42-3	ABRE	ACGTG	1771	5	+	cis-acting element involved in the abscisic acid responsiveness
transcript:PRQ59994	RcAGL42-3	ABRE	ACGTG	1894	5	-	cis-acting element involved in the abscisic acid responsiveness
transcript:PRQ59994	RcAGL42-3	MRE	AACCTAA	1693	7	-	MYB binding site involved in light responsiveness
transcript:PRQ59994	RcAGL42-3	AE-box	AGAAACTT	103	8	+	part of a module for light response
transcript:PRQ59994	RcAGL42-3	TGACG-motif	TGACG	347	5	-	cis-acting regulatory element involved in the MeJA-responsiveness
transcript:PRQ59994	RcAGL42-3	TGACG-motif	TGACG	1896	5	-	cis-acting regulatory element involved in the MeJA-responsiveness
transcript:PRQ59994	RcAGL42-3	I-box	GTATAAGGCC	132	9	+	part of a light responsive element
transcript:PRQ59994	RcAGL42-3	G-Box	CACGTG	1770	6	-	cis-acting regulatory element involved in light responsiveness
transcript:PRQ59994	RcAGL42-3	GT1-motif	GGTTAA	707	6	+	light responsive element
transcript:PRQ59994	RcAGL42-3	GA-motif	ATAGATAA	1120	8	+	part of a light responsive element
transcript:PRQ59994	RcAGL42-3	TCT-motif	TCTTAC	645	6	+	part of a light responsive element
transcript:PRQ59994	RcAGL42-3	chs-CMA2a	TCACTTGA	349	8	+	part of a light responsive element
transcript:PRQ59994	RcAGL42-3	CGTCA-motif	CGTCA	347	5	+	cis-acting regulatory element involved in the MeJA-responsiveness
transcript:PRQ59994	RcAGL42-3	CGTCA-motif	CGTCA	1896	5	+	cis-acting regulatory element involved in the MeJA-responsiveness

## Sheet: Table S7
Table S7.Interaction networks of RcMIKCC proteins based on orthologs in Arabidopsis.
Gene_ID	Homologous genes in roses	Interacting protein	Annotation	Score
AGL12	RcAGL12	AGL21	Mads-box transcription factor, plant; Agamous-like MADS-box protein AGL21; Encodes a MADS box protein, highly expressed in the root	0.693
AGL12	RcAGL12	AGL26	Trna (cytidine/uridine-2'-o-)-methyltransferase; tRNA (Cytidine(34)-2'-O)-methyltransferase; Root Specific	0.616
AGL12	RcAGL12	AGL56	Uncharacterized protein T7P1.3; Root Specific	0.692
AGL12	RcAGL12	AT1G26750	Small subunit ribosomal protein s23; Unknown protein; Has 44 Blast hits to 44 proteins in 16 species: Archae - 0; Bacteria - 0; Metazoa - 0; Fungi - 0; Plants - 44; Viruses - 0; Other Eukaryotes - 0 (source: NCBI BLink)	0.606
AGL12	RcAGL12	At4g34190	Stress enhanced protein 1, chloroplastic; May be involved in non-photochemical quenching, a process that maintains the balance between dissipation and utilization of light energy to minimize generation of oxidizing molecules, thereby protecting the plant against photo-oxidative damage (By similarity). May play a photoprotective role in the thylakoid membrane in response to light stress (Probable)	0.694
AGL12	RcAGL12	BLH11	BEL1-like homeodomain 11 (BLH11); Its function is described as sequence-specific DNA binding transcription factor activity; Involved in regulation of transcription, DNA-dependent, regulation of transcription; Expressed in ovule, pedicel; Expressed during 4 anthesis; Contains the following InterPro domains: Homeobox (InterPro:IPR001356), Homeodomain-like (InterPro:IPR009057), POX (InterPro:IPR0065…	0.662
AGL12	RcAGL12	HB31	Floral transition at the meristem2; Putative transcription factor. Probably involved in the regulation of floral induction	0.595
AGL12	RcAGL12	MYB98	Transcription factor myb, plant; Transcription factor MYB98; MYB98 is a member of the R2R3-MYB gene family, the members of which likely encode transcription factors. Within an ovule, MYB98 is expressed exclusively in the synergid cells, and mutations in this gene affect the female gametophyte specifically. myb98 female gametophytes are affected in two unique features of the synergid cell, pollen …	0.609
AGL12	RcAGL12	SCL1	Encodes a scarecrow-like protein (SCL1). Member of GRAS gene family	0.599
AGL12	RcAGL12	TGA10	Bzip transcription factor family protein; Together with TGA9, basic leucine-zipper transcription factor required for anther development, probably via the activation of SPL expression in anthers and via the regulation of genes with functions in early and middle tapetal development . Required for signaling responses to pathogen-associated molecular patterns (PAMPs) such as flg22 that involves chlor…	0.624
AG	RcAG, RcAGL	AGL2	K-box region and MADS-box transcription factor family protein; Probable transcription factor. Functions with SEPALLATA2/AGL4 and SEPALLATA3/AGL9 to ensure proper development of petals, stamens and carpels, and to prevent the indeterminate growth of the flower meristem. Forms a heterodimer via the K-box domain with AGAMOUS, that could be involved in genes regulation during floral meristem developm…	0.984
AG	RcAG, RcAGL	AP2	Integrase-type DNA-binding superfamily protein; Probable transcriptional activator that promotes early floral meristem identity. Is required subsequently for the transition of an inflorescence meristem into a floral meristem. Plays a central role in the specification of floral identity, particularly for the normal development of sepals and petals in the wild-type flower, by spatially controlling …	0.931
AG	RcAG, RcAGL	AP3	K-box region and MADS-box transcription factor family protein; Probable transcription factor involved in the genetic control of flower development. Is required for normal development of petals and stamens in the wild-type flower. Forms a heterodimer with PISTILLATA that is required for autoregulation of both AP3 and PI genes. AP3/PI heterodimer interacts with APETALA1 or SEPALLATA3 to form a tern…	0.851
AG	RcAG, RcAGL	At4g34190	Stress enhanced protein 1, chloroplastic; May be involved in non-photochemical quenching, a process that maintains the balance between dissipation and utilization of light energy to minimize generation of oxidizing molecules, thereby protecting the plant against photo-oxidative damage (By similarity). May play a photoprotective role in the thylakoid membrane in response to light stress (Probable)	0.985
AG	RcAG, RcAGL	BEL1	POX (plant homeobox) family protein; Homeodomain protein required for ovule identity.Loss of function mutations show homeotic conversion of integuments to carpels.Forms heterodimers with STM and KNAT1. Interacts with AG-SEP heterodimers is thought to restrict WUS expression. BEL interacts with MADS box dimers composed of SEP1(or SEP3) and AG, SHP1, SHP2 and STK. The interaction of BEL1 with AG-SE…	0.884
AG	RcAG, RcAGL	LFY	Floral meristem identity control protein LEAFY (LFY); Probable transcription factor that promotes early floral meristem identity in synergy with APETALA1. Is required subsequently for the transition of an inflorescence meristem into a floral meristem, by an immediate upstream regulation of the ABC classes of floral homeotic genes. Activates directly APETALA1, CAULIFLOWER and AGAMOUS, and indirect…	0.956
AG	RcAG, RcAGL	LUG	LisH dimerisation motif;WD40/YVTN repeat-like-containing domain; Transcription repressor subunit of the SEU-LUG transcriptional corepressor of the C class floral homeotic gene AGAMOUS during the early stages of floral meristem development. Is part of the A class cadastral complex that define the boundaries between the A and C class homeotic genes expression and function. Interacts together with A…	0.898
AG	RcAG, RcAGL	SEP3	K-box region and MADS-box transcription factor family protein; Probable transcription factor active in inflorescence development and floral organogenesis. Functions with SEPALLATA1/AGL2 and SEPALLATA2/AGL4 to ensure proper development of petals, stamens and carpels and to prevent the indeterminate growth of the flower meristem. Interacts with APETALA1, AGAMOUS or APETALA3/PISTILLATA to form compl…	0.999
AG	RcAG, RcAGL	SUP	C2H2 and C2HC zinc fingers superfamily protein; Probable transcriptional regulator considered as cadastral protein that acts indirectly to prevent the B class homeotic proteins APETALA3 and perhaps PISTILLATA from acting in the gynoecial whorl. Principal function is to balance cell proliferation in the third and fourth whorls of developing flowers thereby maintaining the boundary between stamens …	0.855
AG	RcAG, RcAGL	WUS	Homeodomain-like superfamily protein; Transcription factor that plays a central role during early embryogenesis, oogenesis and flowering, probably by regulating expression of specific genes. Required to specify stem cell identity in meristems, such as shoot apical meristem (SAM). May induce shoot stem cells activity in order to maintain the stem cell identity. Involved in the developmental root m…	0.942
STK	RcSTK	AGL2	K-box region and MADS-box transcription factor family protein; Probable transcription factor. Functions with SEPALLATA2/AGL4 and SEPALLATA3/AGL9 to ensure proper development of petals, stamens and carpels, and to prevent the indeterminate growth of the flower meristem. Forms a heterodimer via the K-box domain with AGAMOUS, that could be involved in genes regulation during floral meristem developm…	0.86
STK	RcSTK	AT5G49420	MADS-box transcription factor family protein; Its function is described as DNA binding, sequence-specific DNA binding transcription factor activity; Involved in regulation of transcription, DNA-dependent; Located in nucleus; Expressed in antipodal cell, pollen tube; Contains the following InterPro domains: Transcription factor, MADS-box (InterPro:IPR002100); BEST Arabidopsis thaliana protein matc…	0.693
STK	RcSTK	At4g34190	Stress enhanced protein 1, chloroplastic; May be involved in non-photochemical quenching, a process that maintains the balance between dissipation and utilization of light energy to minimize generation of oxidizing molecules, thereby protecting the plant against photo-oxidative damage (By similarity). May play a photoprotective role in the thylakoid membrane in response to light stress (Probable)	0.846
STK	RcSTK	BPC1	Protein BASIC PENTACYSTEINE1; Transcriptional regulator that specifically binds to GA- rich elements (GAGA-repeats) present in regulatory sequences of genes involved in developmental processes. Negatively regulates the homeotic gene AGL11/STK, which controls ovule primordium identity, by a cooperative binding to purine-rich elements present in the regulatory sequence leading to DNA conformational…	0.742
STK	RcSTK	FBP7	F-box protein 7; This gene is predicted to encode an F-box protein that is evolutionarily conserved between Arabidopsis and other eukaryotes including S.cerevisiae and humans. It may play a role in regulating translation under conditions of temperature stress. FBP7 transcript levels are increased at high and low temperatures	0.871
STK	RcSTK	NTT	C2H2-type zinc finger family protein; Transcriptional regulator required for normal differentiation of the ovary transmitting tract cells and pollen tube growth. In Arabidopsis, the transmitting tract facilitates the transport of pollen tubes to the ovules for fertilization . May play a role in the regulation of AGL8/FUL, which is required for normal pattern of cell division, expansion and differ…	0.803
STK	RcSTK	SEP3	K-box region and MADS-box transcription factor family protein; Probable transcription factor active in inflorescence development and floral organogenesis. Functions with SEPALLATA1/AGL2 and SEPALLATA2/AGL4 to ensure proper development of petals, stamens and carpels and to prevent the indeterminate growth of the flower meristem. Interacts with APETALA1, AGAMOUS or APETALA3/PISTILLATA to form compl…	0.924
STK	RcSTK	SEU	SEUSS transcriptional co-regulator; DNA-binding adapter subunit of the SEU-LUG transcriptional corepressor of the C class floral homeotic gene AGAMOUS during the early stages of floral meristem development. Is part of the A class cadastral complex that define the boundaries between the A and C class homeotic genes expression and function. Interacts together with APETALA2 and LEUNIG to repress AGA…	0.691
STK	RcSTK	TT16	K-box region and MADS-box transcription factor family protein; Transcription factor involved in the developmental regulation of the endothelium and in the accumulation of proanthocyanidins (PAs) or condensed tannins which give the seed its brown pigmentation after oxidation. Necessary for the normal activation of the BANYULS promoter in the endothelium body. Is required, together with AGL11/STK f…	0.814
STK	RcSTK	VDD	B3 domain-containing protein At5g18000; Encodes VERDANDI (VDD), a putative transcription factor belonging to the reproductive meristem (REM) family. VDD is a direct target of the MADS domain ovule identity complex. Mutation in VDD affects embryo sac differentiation	0.823
AGL6	RcMADS6-1, RcMADS6-2	AGL2	K-box region and MADS-box transcription factor family protein; Probable transcription factor. Functions with SEPALLATA2/AGL4 and SEPALLATA3/AGL9 to ensure proper development of petals, stamens and carpels, and to prevent the indeterminate growth of the flower meristem. Forms a heterodimer via the K-box domain with AGAMOUS, that could be involved in genes regulation during floral meristem developm…	0.652
AGL6	RcMADS6-1, RcMADS6-2	AP1	K-box region and MADS-box transcription factor family protein; Transcription factor that promotes early floral meristem identity in synergy with LEAFY. Is required subsequently for the transition of an inflorescence meristem into a floral meristem. Is indispensable for normal development of sepals and petals in flowers. Regulates positively the B class homeotic proteins APETALA3 and PISTILLATA wi…	0.668
AGL6	RcMADS6-1, RcMADS6-2	AT5G49420	MADS-box transcription factor family protein; Its function is described as DNA binding, sequence-specific DNA binding transcription factor activity; Involved in regulation of transcription, DNA-dependent; Located in nucleus; Expressed in antipodal cell, pollen tube; Contains the following InterPro domains: Transcription factor, MADS-box (InterPro:IPR002100); BEST Arabidopsis thaliana protein matc…	0.721
AGL6	RcMADS6-1, RcMADS6-2	At4g34190	Stress enhanced protein 1, chloroplastic; May be involved in non-photochemical quenching, a process that maintains the balance between dissipation and utilization of light energy to minimize generation of oxidizing molecules, thereby protecting the plant against photo-oxidative damage (By similarity). May play a photoprotective role in the thylakoid membrane in response to light stress (Probable)	0.688
AGL6	RcMADS6-1, RcMADS6-2	ELF6	Zinc finger (C2H2 type) family protein / transcription factor jumonji (jmj) family protein; Early Flowering 6 (ELF6) encodes a Jumonji N/C and zinc finger domain-containing protein that acts as a repressor in the photoperiod pathway. ELF6 interacts with BES1 in a Y2H assay, in vitro, and in Arabidosis protoplasts (based on BiFC). ELF6 may play a role in brassinosteroid signaling by affecting hist…	0.697
AGL6	RcMADS6-1, RcMADS6-2	LDL2	Lysine-specific histone demethylase 1 homolog 2; Probable histone demethylase that reduces the levels of histone H3 'Lys-4' methylation in chromatin of the floral repressor FLOWERING LOCUS C (FLC) and the sporophytically silenced floral repressor FWA. Seems to act in partial redundancy with FLOWERING LOCUS D (FLD) to repress FLC expression. Required for cytosine methylation of FWA. Controls prima…	0.745
AGL6	RcMADS6-1, RcMADS6-2	LFY	Floral meristem identity control protein LEAFY (LFY); Probable transcription factor that promotes early floral meristem identity in synergy with APETALA1. Is required subsequently for the transition of an inflorescence meristem into a floral meristem, by an immediate upstream regulation of the ABC classes of floral homeotic genes. Activates directly APETALA1, CAULIFLOWER and AGAMOUS, and indirect…	0.706
AGL6	RcMADS6-1, RcMADS6-2	LUG	LisH dimerisation motif;WD40/YVTN repeat-like-containing domain; Transcription repressor subunit of the SEU-LUG transcriptional corepressor of the C class floral homeotic gene AGAMOUS during the early stages of floral meristem development. Is part of the A class cadastral complex that define the boundaries between the A and C class homeotic genes expression and function. Interacts together with A…	0.672
AGL6	RcMADS6-1, RcMADS6-2	REF6	Jumonji domain-containing protein 12; Lysine-specific demethylase REF6; Histone demethylase that demethylates 'Lys-27' (H3K27me) of histone H3. Demethylates both tri- (H3K27me3) and di-methylated (H3K27me2) H3K27me. Demethylates also H3K4me3/2 and H3K36me3/2 in an in vitro assay. Involved in the transcriptional regulation of hundreds of genes regulating developmental patterning and responses to v…	0.796
AGL6	RcMADS6-1, RcMADS6-2	SLK1	Seuss-like 1; Probable transcription regulator that functions in the development of the carpel margin meristem similarly to SEUSS (SEU). In association with SEU, supports organ development from meristematic regions by facilitating auxin response and thus organ initiation, and by sustaining meristematic potential through the maintenance of PHABULOSA expression . DNA-binding adapter subunit of the …	0.68
AGL13	RcAGL6	AG	K-box region and MADS-box transcription factor family protein; Probable transcription factor involved in the control of organ identity during the early development of flowers. Is required for normal development of stamens and carpels in the wild-type flower. Plays a role in maintaining the determinacy of the floral meristem. Acts as C class cadastral protein by repressing the A class floral homeo…	0.817
AGL13	RcAGL6	AGL103	Agamous-like 103; Probable transcription factor that may function in the maintenance of the proper function of the central cell in pollen tube attraction	0.752
AGL13	RcAGL6	AGL92	Agamous-like MADS-box protein AGL92; Putative transcription factor	0.617
AGL13	RcAGL6	AGL96	Similarity to MADS-box transcription factor; AGAMOUS-like 96 (AGL96); Its function is described as DNA binding, sequence-specific DNA binding transcription factor activity; Involved in regulation of transcription, DNA-dependent; Located in nucleus; Expressed in embryo; Contains the following InterPro domains: Transcription factor, MADS-box (InterPro:IPR002100); BEST Arabidopsis thaliana protein m…	0.617
AGL13	RcAGL6	AP3	K-box region and MADS-box transcription factor family protein; Probable transcription factor involved in the genetic control of flower development. Is required for normal development of petals and stamens in the wild-type flower. Forms a heterodimer with PISTILLATA that is required for autoregulation of both AP3 and PI genes. AP3/PI heterodimer interacts with APETALA1 or SEPALLATA3 to form a tern…	0.66
AGL13	RcAGL6	AT1G09740	Adenine nucleotide alpha hydrolases-like superfamily protein; Its function is described as molecular_function unknown; Involved in response to stress; Located in cellular_component unknown; Expressed in 13 plant structures; Expressed during 7 growth stages; Contains the following InterPro domains: UspA (InterPro:IPR006016), Rossmann-like alpha/beta/alpha sandwich fold (InterPro:IPR014729), Univer…	0.638
AGL13	RcAGL6	ELF6	Zinc finger (C2H2 type) family protein / transcription factor jumonji (jmj) family protein; Early Flowering 6 (ELF6) encodes a Jumonji N/C and zinc finger domain-containing protein that acts as a repressor in the photoperiod pathway. ELF6 interacts with BES1 in a Y2H assay, in vitro, and in Arabidosis protoplasts (based on BiFC). ELF6 may play a role in brassinosteroid signaling by affecting hist…	0.697
AGL13	RcAGL6	LDL2	Lysine-specific histone demethylase 1 homolog 2; Probable histone demethylase that reduces the levels of histone H3 'Lys-4' methylation in chromatin of the floral repressor FLOWERING LOCUS C (FLC) and the sporophytically silenced floral repressor FWA. Seems to act in partial redundancy with FLOWERING LOCUS D (FLD) to repress FLC expression. Required for cytosine methylation of FWA. Controls prima…	0.719
AGL13	RcAGL6	LUG	LisH dimerisation motif;WD40/YVTN repeat-like-containing domain; Transcription repressor subunit of the SEU-LUG transcriptional corepressor of the C class floral homeotic gene AGAMOUS during the early stages of floral meristem development. Is part of the A class cadastral complex that define the boundaries between the A and C class homeotic genes expression and function. Interacts together with A…	0.607
AGL13	RcAGL6	REF6	Jumonji domain-containing protein 12; Lysine-specific demethylase REF6; Histone demethylase that demethylates 'Lys-27' (H3K27me) of histone H3. Demethylates both tri- (H3K27me3) and di-methylated (H3K27me2) H3K27me. Demethylates also H3K4me3/2 and H3K36me3/2 in an in vitro assay. Involved in the transcriptional regulation of hundreds of genes regulating developmental patterning and responses to v…	0.762
AGL79	RcAGL79	AT4G16810	VEFS-Box of polycomb protein; Contains the following InterPro domains: Polycomb protein, VEFS-Box (InterPro:IPR019135); BEST Arabidopsis thaliana protein match is: VEFS-Box of polycomb protein (TAIR:AT4G16845.2); Has 30201 Blast hits to 17322 proteins in 780 species: Archae - 12; Bacteria - 1396; Metazoa - 17338; Fungi - 3422; Plants - 5037; Viruses - 0; Other Eukaryotes - 2996 (source: NCBI BLin…	0.848
AGL79	RcAGL79	AT5G42910	Basic-leucine zipper (bZIP) transcription factor family protein; Could participate in abscisic acid-regulated gene expression; Belongs to the bZIP family. ABI5 subfamily	0.706
AGL79	RcAGL79	CDL1	Protein kinase superfamily protein; Serine/threonine-protein kinase involved in the positive regulation of brassinosteroid (BR) signaling and plant growth. Phosphorylates both BSU1 and BSL1 in vitro	0.613
AGL79	RcAGL79	KNAT1	KNOTTED-like from Arabidopsis thaliana; A member of class I knotted1-like homeobox gene family (together with KNAT2). Similar to the knotted1 (kn1) homeobox gene of maize. Normally expressed in the peripheral and rib zone of shoot apical meristem but not in the leaf primordia. It is also expressed in the fourth floral whorl, in the region that would become style, particularly in the cell surround…	0.612
AGL79	RcAGL79	PRR5	Two-component response regulator-like protein; Two-component response regulator-like APRR5; Transcriptional repressor of CCA1 and LHY, thereby controlling photoperiodic flowering response. Involved in the positive and negative feedback loops of the circadian clock. Expression of several members of the ARR-like family is controlled by circadian rhythm. Proteolytic substrate of the E3 ubiquitin lig…	0.653
AGL79	RcAGL79	PRR9	Two-component response regulator-like APRR9; Transcriptional repressor of CCA1 and LHY, and positive regulator of LWD1 and LWD2 expression. Controls photoperiodic flowering response and temperature compensation. Involved in the positive and negative feedback loops of the circadian clock. Expression of several members of the ARR-like family is controlled by circadian rhythm. Regulated at the trans…	0.653
AGL79	RcAGL79	PUM23	Nucleolar protein 9; Pumilio homolog 23; Encodes a member of the Arabidopsis Pumilio (APUM) proteins containing PUF domain (eight repeats of approximately 36 amino acids each). PUF proteins regulate both mRNA stability and translation through sequence-specific binding to the 3' UTR of target mRNA transcripts	0.594
AGL79	RcAGL79	TDT	Tonoplast dicarboxylate transporter; Putative carrier protein indirectly involved in the uptake of malate and fumarate to the vacuole, probably by regulating the energization across the tonoplast. Uptake of malate to vacuoles is inhibited by citrate and by the uncoupler carbonyl- cyanide m-chlorophenylhydrazone, but seems to be not affected by sodium. Critical for pH homeostasis; Belongs to the S…	0.671
AGL79	RcAGL79	VEL2	Vernalization5/VIN3-like protein; vernalization5/VIN3-like; Involved in both the vernalization and photoperiod pathways by regulating gene expression	0.624
AGL79	RcAGL79	VEL3	vernalization5/VIN3-like (VEL3); Its function is described as molecular_function unknown; Involved in biological_process unknown; Located in endomembrane system; BEST Arabidopsis thaliana protein match is: vernalization5/VIN3-like (TAIR:AT4G30200.2); Has 107 Blast hits to 107 proteins in 14 species: Archae - 0; Bacteria - 0; Metazoa - 0; Fungi - 0; Plants - 107; Viruses - 0; Other Eukaryotes - 0 …	0.615
FUL	RcFUL	AGL2	K-box region and MADS-box transcription factor family protein; Probable transcription factor. Functions with SEPALLATA2/AGL4 and SEPALLATA3/AGL9 to ensure proper development of petals, stamens and carpels, and to prevent the indeterminate growth of the flower meristem. Forms a heterodimer via the K-box domain with AGAMOUS, that could be involved in genes regulation during floral meristem developm…	0.944
FUL	RcFUL	AGL20	MADS-box protein SOC1; Controls flowering and is required for CO to promote flowering. It acts downstream of FT. Overexpression of (SOC1) AGL20 suppresses not only the late flowering of plants that have functional FRI and FLC alleles but also the delayed phase transitions during the vegetative stages of development. AGL20/SOC1 acts with AGL24 to promote flowering and inflorescence meristem identi…	0.938
FUL	RcFUL	ALC	Basic helix-loop-helix (bHLH) DNA-binding superfamily protein; Required for the dehiscence of fruit, especially for the separation of the valve cells from the replum. Promotes the differentiation of a strip of labile nonlignified cells sandwiched between layers of lignified cells	0.9
FUL	RcFUL	CO	B-box type zinc finger protein with CCT domain; Transcription factor that acts in the long day flowering pathway and may mediate between the circadian clock and the control of flowering. Plays a role in the regulation of flowering time by acting on 'SUPPRESSOR OF OVEREXPRESSION OF CO1', 'TERMINAL FLOWER 1' and 'FLOWERING LOCUS T'. Also regulates P5CS2 and ACS10 (involved in proline and ethylene b…	0.885
FUL	RcFUL	FT	PEBP (phosphatidylethanolamine-binding protein) family protein; Component of the mobile flower-promoting signal (floral stimulus or florigen). Promotes the transition from vegetative growth to flowering. Required for 'SEPALLATA3' (SEP3) and 'FRUITFULL' (FUL) accumulation in mature rosette leaves. Seems to acts in parallel with 'LEAFY' to induce flowering by regulating 'APETALA1'. Translated in le…	0.907
FUL	RcFUL	IND	Basic helix-loop-helix (bHLH) DNA-binding superfamily protein; Transcription regulator required for seed dispersal. Involved in the differentiation of all three cell types required for fruit dehiscence. Acts as the key regulator in a network including SHP and ALC that controls specification of the valve margin. Works with ALC, SHP, and FUL to allow differentiation of the lignified valve layer, th…	0.901
FUL	RcFUL	LFY	Floral meristem identity control protein LEAFY (LFY); Probable transcription factor that promotes early floral meristem identity in synergy with APETALA1. Is required subsequently for the transition of an inflorescence meristem into a floral meristem, by an immediate upstream regulation of the ABC classes of floral homeotic genes. Activates directly APETALA1, CAULIFLOWER and AGAMOUS, and indirect…	0.963
FUL	RcFUL	RPL	POX (plant homeobox) family protein; Transcription factor that is involved in the preservation of the spiral phyllotactic arrangement leading to a regular pattern of organ initiation. Required for maintenance of stem cell fate in the shoot apical meristem, and is essential for specifying floral primordia and establishing early internode patterning events during inflorescence development. Acts as …	0.881
FUL	RcFUL	SPL3	Squamosa promoter-binding-like protein 3; Encodes a member of the SPL (squamosa-promoter binding protein-like)gene family, a novel gene family encoding DNA binding proteins and putative transcription factors. Contains the SBP-box, which encodes the SBP-domain, required and sufficient for interaction with DNA. It binds DNA, may directly regulate AP1, and is involved in regulation of flowering and …	0.888
FUL	RcFUL	TFL1	PEBP (phosphatidylethanolamine-binding protein) family protein; Controls inflorescence meristem identity and is required for maintenance of a indeterminate inflorescence. Prevents the expression of 'APETALA1' and 'LEAFY'. Also plays a role in the regulation of the time of flowering in the long-day flowering pathway. May form complexes with phosphorylated ligands by interfering with kinases and th…	0.881
AP1	RcAP1	AGL2	K-box region and MADS-box transcription factor family protein; Probable transcription factor. Functions with SEPALLATA2/AGL4 and SEPALLATA3/AGL9 to ensure proper development of petals, stamens and carpels, and to prevent the indeterminate growth of the flower meristem. Forms a heterodimer via the K-box domain with AGAMOUS, that could be involved in genes regulation during floral meristem developm…	0.831
AP1	RcAP1	AP2	Integrase-type DNA-binding superfamily protein; Probable transcriptional activator that promotes early floral meristem identity. Is required subsequently for the transition of an inflorescence meristem into a floral meristem. Plays a central role in the specification of floral identity, particularly for the normal development of sepals and petals in the wild-type flower, by spatially controlling …	0.918
AP1	RcAP1	CO	B-box type zinc finger protein with CCT domain; Transcription factor that acts in the long day flowering pathway and may mediate between the circadian clock and the control of flowering. Plays a role in the regulation of flowering time by acting on 'SUPPRESSOR OF OVEREXPRESSION OF CO1', 'TERMINAL FLOWER 1' and 'FLOWERING LOCUS T'. Also regulates P5CS2 and ACS10 (involved in proline and ethylene b…	0.964
AP1	RcAP1	FLD	Lysine-specific histone demethylase 1 homolog 3; Probable histone demethylase that promotes flowering independently of the photoperiod and vernalization pathways by repressing FLOWERING LOCUS C (FLC), a floral repressor that blocks the transition from vegetative to reproductive development. Probably mediates histone H3 'Lys-4' demethylation at FLC locus. Seems to act in partial redundancy with LD…	0.901
AP1	RcAP1	FT	PEBP (phosphatidylethanolamine-binding protein) family protein; Component of the mobile flower-promoting signal (floral stimulus or florigen). Promotes the transition from vegetative growth to flowering. Required for 'SEPALLATA3' (SEP3) and 'FRUITFULL' (FUL) accumulation in mature rosette leaves. Seems to acts in parallel with 'LEAFY' to induce flowering by regulating 'APETALA1'. Translated in le…	0.964
AP1	RcAP1	LFY	Floral meristem identity control protein LEAFY (LFY); Probable transcription factor that promotes early floral meristem identity in synergy with APETALA1. Is required subsequently for the transition of an inflorescence meristem into a floral meristem, by an immediate upstream regulation of the ABC classes of floral homeotic genes. Activates directly APETALA1, CAULIFLOWER and AGAMOUS, and indirect…	0.989
AP1	RcAP1	44807	K-box region and MADS-box transcription factor family protein; Probable transcription factor active in inflorescence development and floral organogenesis. Functions with SEPALLATA1/AGL2 and SEPALLATA2/AGL4 to ensure proper development of petals, stamens and carpels and to prevent the indeterminate growth of the flower meristem. Interacts with APETALA1, AGAMOUS or APETALA3/PISTILLATA to form compl…	0.866
AP1	RcAP1	SEU	SEUSS transcriptional co-regulator; DNA-binding adapter subunit of the SEU-LUG transcriptional corepressor of the C class floral homeotic gene AGAMOUS during the early stages of floral meristem development. Is part of the A class cadastral complex that define the boundaries between the A and C class homeotic genes expression and function. Interacts together with APETALA2 and LEUNIG to repress AGA…	0.954
AP1	RcAP1	SVP	K-box region and MADS-box transcription factor family protein; Transcription repressor that inhibit floral transition in the autonomous flowering pathway, independent of photoperiod and temperature. Acts in a dosage-dependent manner. Together with AGL24 and AP1, controls the identity of the floral meristem and regulates expression of class B, C and E genes. Promotes EFM expression to suppress flo…	0.989
AP1	RcAP1	TFL1	PEBP (phosphatidylethanolamine-binding protein) family protein; Controls inflorescence meristem identity and is required for maintenance of a indeterminate inflorescence. Prevents the expression of 'APETALA1' and 'LEAFY'. Also plays a role in the regulation of the time of flowering in the long-day flowering pathway. May form complexes with phosphorylated ligands by interfering with kinases and th…	0.961
SEP4	RcSEP4-1	ACT12	Actin, other eukaryote; Actin-12; Actins are highly conserved proteins that are involved in various types of cell motility and are ubiquitously expressed in all eukaryotic cells. Essential component of cell cytoskeleton; plays an important role in cytoplasmic streaming, cell shape determination, cell division, organelle movement and extension growth. This is considered as one of the reproductive …	0.671
SEP4	RcSEP4-1	AP2	Integrase-type DNA-binding superfamily protein; Probable transcriptional activator that promotes early floral meristem identity. Is required subsequently for the transition of an inflorescence meristem into a floral meristem. Plays a central role in the specification of floral identity, particularly for the normal development of sepals and petals in the wild-type flower, by spatially controlling …	0.743
SEP4	RcSEP4-1	AUX1	Transmembrane amino acid transporter family protein; Carrier protein involved in proton-driven auxin influx. Mediates the formation of auxin gradient from developing leaves (site of auxin biosynthesis) to tips by contributing to the loading of auxin in vascular tissues and facilitating acropetal (base to tip) auxin transport within inner tissues of the root apex, and basipetal (tip to base) auxin…	0.698
SEP4	RcSEP4-1	CO	B-box type zinc finger protein with CCT domain; Transcription factor that acts in the long day flowering pathway and may mediate between the circadian clock and the control of flowering. Plays a role in the regulation of flowering time by acting on 'SUPPRESSOR OF OVEREXPRESSION OF CO1', 'TERMINAL FLOWER 1' and 'FLOWERING LOCUS T'. Also regulates P5CS2 and ACS10 (involved in proline and ethylene b…	0.721
SEP4	RcSEP4-1	LAX1	Auxin influx carrier (aux1 lax family); Auxin transporter-like protein 1; Carrier protein involved in proton-driven auxin influx. Mediates the formation of auxin gradient from developing leaves (site of auxin biosynthesis) to tips by contributing to the loading of auxin in vascular tissues and facilitating acropetal (base to tip) auxin transport within inner tissues of the root apex, and basipeta…	0.711
SEP4	RcSEP4-1	LAX2	Auxin influx carrier (aux1 lax family); Auxin transporter-like protein 2; Carrier protein involved in proton-driven auxin influx. Mediates the formation of auxin gradient from developing leaves (site of auxin biosynthesis) to tips by contributing to the loading of auxin in vascular tissues and facilitating acropetal (base to tip) auxin transport within inner tissues of the root apex, and basipeta…	0.709
SEP4	RcSEP4-1	LFY	Floral meristem identity control protein LEAFY (LFY); Probable transcription factor that promotes early floral meristem identity in synergy with APETALA1. Is required subsequently for the transition of an inflorescence meristem into a floral meristem, by an immediate upstream regulation of the ABC classes of floral homeotic genes. Activates directly APETALA1, CAULIFLOWER and AGAMOUS, and indirect…	0.755
SEP4	RcSEP4-1	NAC035	Arabidopsis nac domain containing protein 34; Transcription factor that acts as a floral repressor. Controls flowering time by negatively regulating CONSTANS (CO) expression in a GIGANTEA (GI)-independent manner. Regulates the plant cold response by positive regulation of the cold response genes COR15A and KIN1. May coordinate cold response and flowering time	0.68
SEP4	RcSEP4-1	PUCHI	Ethylene-responsive transcription factor ERF086; Probably acts as a transcriptional activator. May be involved in the regulation of gene expression by stress factors and by components of stress signal transduction pathways (By similarity). Involved in the control of cell division patterns during the early lateral root primordium development. Acts downstream of auxin signaling. Regulated by ARF7 a…	0.693
SEP4	RcSEP4-1	ckl8	Casein kinase i-like 8; Casein kinases are operationally defined by their preferential utilization of acidic proteins such as caseins as substrates. It can phosphorylate a large number of proteins	0.673
SEP3	RcSEP4-2	AG	K-box region and MADS-box transcription factor family protein; Probable transcription factor involved in the control of organ identity during the early development of flowers. Is required for normal development of stamens and carpels in the wild-type flower. Plays a role in maintaining the determinacy of the floral meristem. Acts as C class cadastral protein by repressing the A class floral homeo…	0.999
SEP3	RcSEP4-2	AP1	K-box region and MADS-box transcription factor family protein; Transcription factor that promotes early floral meristem identity in synergy with LEAFY. Is required subsequently for the transition of an inflorescence meristem into a floral meristem. Is indispensable for normal development of sepals and petals in flowers. Regulates positively the B class homeotic proteins APETALA3 and PISTILLATA wi…	0.866
SEP3	RcSEP4-2	AP3	K-box region and MADS-box transcription factor family protein; Probable transcription factor involved in the genetic control of flower development. Is required for normal development of petals and stamens in the wild-type flower. Forms a heterodimer with PISTILLATA that is required for autoregulation of both AP3 and PI genes. AP3/PI heterodimer interacts with APETALA1 or SEPALLATA3 to form a tern…	0.826
SEP3	RcSEP4-2	BEL1	POX (plant homeobox) family protein; Homeodomain protein required for ovule identity.Loss of function mutations show homeotic conversion of integuments to carpels.Forms heterodimers with STM and KNAT1. Interacts with AG-SEP heterodimers is thought to restrict WUS expression. BEL interacts with MADS box dimers composed of SEP1(or SEP3) and AG, SHP1, SHP2 and STK. The interaction of BEL1 with AG-SE…	0.836
SEP3	RcSEP4-2	LFY	Floral meristem identity control protein LEAFY (LFY); Probable transcription factor that promotes early floral meristem identity in synergy with APETALA1. Is required subsequently for the transition of an inflorescence meristem into a floral meristem, by an immediate upstream regulation of the ABC classes of floral homeotic genes. Activates directly APETALA1, CAULIFLOWER and AGAMOUS, and indirect…	0.922
SEP3	RcSEP4-2	LUG	LisH dimerisation motif;WD40/YVTN repeat-like-containing domain; Transcription repressor subunit of the SEU-LUG transcriptional corepressor of the C class floral homeotic gene AGAMOUS during the early stages of floral meristem development. Is part of the A class cadastral complex that define the boundaries between the A and C class homeotic genes expression and function. Interacts together with A…	0.894
SEP3	RcSEP4-2	SEU	SEUSS transcriptional co-regulator; DNA-binding adapter subunit of the SEU-LUG transcriptional corepressor of the C class floral homeotic gene AGAMOUS during the early stages of floral meristem development. Is part of the A class cadastral complex that define the boundaries between the A and C class homeotic genes expression and function. Interacts together with APETALA2 and LEUNIG to repress AGA…	0.846
SEP3	RcSEP4-2	SHP1	Agamous-like mads-box protein agl1; K-box region and MADS-box transcription factor family protein; Probable transcription factor. Interacts genetically with TT16/AGL32 in a partially antagonistic manner during flower development. Is essential for the coordination of cell divisions in ovule, seed coat development and endosperm formation	0.871
SEP3	RcSEP4-2	SHP2	K-box region and MADS-box transcription factor family protein; AGAMOUS [AG]-like MADS box protein (AGL5) involved in fruit development (valve margin and dehiscence zone differentiation). A putative direct target of AG. SHP2 has been shown to be a downstream gene of the complex formed by AG and SEP proteins (SEP4 alone does not form a functional complex with AG)	0.877
SEP3	RcSEP4-2	STK	K-box region and MADS-box transcription factor family protein; Probable transcription factor (Probable). Is required, together with TT16/AGL32 for the maternal control of endothelium formation, which is essential for female gametophyte development and fertilization, and seed formation	0.924
SEP1	RcSEP2, RcSEP3	AG	K-box region and MADS-box transcription factor family protein; Probable transcription factor involved in the control of organ identity during the early development of flowers. Is required for normal development of stamens and carpels in the wild-type flower. Plays a role in maintaining the determinacy of the floral meristem. Acts as C class cadastral protein by repressing the A class floral homeo…	0.984
SEP1	RcSEP2, RcSEP3	AGL20	MADS-box protein SOC1; Controls flowering and is required for CO to promote flowering. It acts downstream of FT. Overexpression of (SOC1) AGL20 suppresses not only the late flowering of plants that have functional FRI and FLC alleles but also the delayed phase transitions during the vegetative stages of development. AGL20/SOC1 acts with AGL24 to promote flowering and inflorescence meristem identi…	0.928
SEP1	RcSEP2, RcSEP3	AGL6	Mads-box transcription factor, plant; Agamous-like MADS-box protein AGL6; Probable transcription factor. Forms a heterodimer via the K-box domain with AG, that could be involved in genes regulation during floral meristem development	0.652
SEP1	RcSEP2, RcSEP3	AGL8	Mads-box transcription factor, plant; Agamous-like MADS-box protein AGL8; Probable transcription factor that promotes early floral meristem identity in synergy with APETALA1 and CAULIFLOWER. Is required subsequently for the transition of an inflorescence meristem into a floral meristem. Seems to be partially redundant to the function of APETALA1 and CAULIFLOWER in the up-regulation of LEAFY. Is a…	0.944
SEP1	RcSEP2, RcSEP3	AP1	K-box region and MADS-box transcription factor family protein; Transcription factor that promotes early floral meristem identity in synergy with LEAFY. Is required subsequently for the transition of an inflorescence meristem into a floral meristem. Is indispensable for normal development of sepals and petals in flowers. Regulates positively the B class homeotic proteins APETALA3 and PISTILLATA wi…	0.831
SEP1	RcSEP2, RcSEP3	FBP7	F-box protein 7; This gene is predicted to encode an F-box protein that is evolutionarily conserved between Arabidopsis and other eukaryotes including S.cerevisiae and humans. It may play a role in regulating translation under conditions of temperature stress. FBP7 transcript levels are increased at high and low temperatures	0.637
SEP1	RcSEP2, RcSEP3	LFY	Floral meristem identity control protein LEAFY (LFY); Probable transcription factor that promotes early floral meristem identity in synergy with APETALA1. Is required subsequently for the transition of an inflorescence meristem into a floral meristem, by an immediate upstream regulation of the ABC classes of floral homeotic genes. Activates directly APETALA1, CAULIFLOWER and AGAMOUS, and indirect…	0.661
SEP1	RcSEP2, RcSEP3	PI	K-box region and MADS-box transcription factor family protein; Probable transcription factor involved in the genetic control of flower development. Is required for normal development of petals and stamens in the wild-type flower. Forms a heterodimer with APETALA3 that is required for autoregulation of both AP3 and PI genes. AP3/PI heterodimer interacts with APETALA1 or SEPALLATA3 to form a ternar…	0.806
SEP1	RcSEP2, RcSEP3	STK	K-box region and MADS-box transcription factor family protein; Probable transcription factor (Probable). Is required, together with TT16/AGL32 for the maternal control of endothelium formation, which is essential for female gametophyte development and fertilization, and seed formation	0.86
SEP1	RcSEP2, RcSEP3	TT16	K-box region and MADS-box transcription factor family protein; Transcription factor involved in the developmental regulation of the endothelium and in the accumulation of proanthocyanidins (PAs) or condensed tannins which give the seed its brown pigmentation after oxidation. Necessary for the normal activation of the BANYULS promoter in the endothelium body. Is required, together with AGL11/STK f…	0.762
AGL19	RcAGL19	CO	B-box type zinc finger protein with CCT domain; Transcription factor that acts in the long day flowering pathway and may mediate between the circadian clock and the control of flowering. Plays a role in the regulation of flowering time by acting on 'SUPPRESSOR OF OVEREXPRESSION OF CO1', 'TERMINAL FLOWER 1' and 'FLOWERING LOCUS T'. Also regulates P5CS2 and ACS10 (involved in proline and ethylene b…	0.669
AGL19	RcAGL19	HDA9	Histone deacetylase 9; Responsible for the deacetylation of lysine residues on the N-terminal part of the core histones (H2A, H2B, H3 and H4). Histone deacetylation gives a tag for epigenetic repression and plays an important role in transcriptional regulation, cell cycle progression and developmental events. Histone deacetylases act via the formation of large multiprotein complexes (By similarit…	0.755
AGL19	RcAGL19	LDL2	Lysine-specific histone demethylase 1 homolog 2; Probable histone demethylase that reduces the levels of histone H3 'Lys-4' methylation in chromatin of the floral repressor FLOWERING LOCUS C (FLC) and the sporophytically silenced floral repressor FWA. Seems to act in partial redundancy with FLOWERING LOCUS D (FLD) to repress FLC expression. Required for cytosine methylation of FWA. Controls prima…	0.83
AGL19	RcAGL19	LPA1	Tetratricopeptide repeat (TPR)-containing protein; Mutants defective in this gene were shown to have a reduced PSII content (overall reduction in the levels of several PSII subunits) and a disrupted grana stack structure. The N-terminal half of the protein contains two tetratricopeptide repeat (TPR) motifs that are arranged tandemly, each consisting of a 34-residue degenerate consensus sequence. …	0.673
AGL19	RcAGL19	REF6	Jumonji domain-containing protein 12; Lysine-specific demethylase REF6; Histone demethylase that demethylates 'Lys-27' (H3K27me) of histone H3. Demethylates both tri- (H3K27me3) and di-methylated (H3K27me2) H3K27me. Demethylates also H3K4me3/2 and H3K36me3/2 in an in vitro assay. Involved in the transcriptional regulation of hundreds of genes regulating developmental patterning and responses to v…	0.685
AGL19	RcAGL19	UBC1	Ubiquitin-conjugating enzyme E2 1; Accepts the ubiquitin from the E1 complex and catalyzes its covalent attachment to other proteins	0.702
AGL19	RcAGL19	UBC2	Ubiquitin-conjugating enzyme E2 2; Accepts the ubiquitin from the E1 complex and catalyzes its covalent attachment to other proteins	0.671
AGL19	RcAGL19	UBC3	Ubiquitin-conjugating enzyme E2 3; Encodes a protein predicted to be an E2 ubiquitin conjugating enzyme. It appears homologous to the RAD6 protein in yeast implicated in histone ubiquitination, but, UBC3 has not been experimentally associated with this process	0.671
AGL19	RcAGL19	VIN3	Fibronectin type III domain-containing protein; Plays a central role in vernalization by mediating the initial transcriptional repression of the homeotic gene FLC, a floral repressor, after a cold treatment. However, due to its transient expression, it cannot maintain repression of FLC, which is then maintained by Polycomb Group complexes containing VRN2 throughout development. Required to deacet…	0.722
AGL19	RcAGL19	YDA	Mitogen-activated protein kinase kinase kinase YODA; Functions in a MAP kinase cascade that acts as a molecular switch to regulate the first cell fate decisions in the zygote and the early embryo. Promotes elongation of the zygote and development of its basal daughter cell into the extra-embryonic suspensor. In stomatal development, acts downstream of the LRR receptor TMM, but upstream of the MKK…	0.688
SOC1	RcSOC1	AGL2	K-box region and MADS-box transcription factor family protein; Probable transcription factor. Functions with SEPALLATA2/AGL4 and SEPALLATA3/AGL9 to ensure proper development of petals, stamens and carpels, and to prevent the indeterminate growth of the flower meristem. Forms a heterodimer via the K-box domain with AGAMOUS, that could be involved in genes regulation during floral meristem developm…	0.928
SOC1	RcSOC1	AGL8	Mads-box transcription factor, plant; Agamous-like MADS-box protein AGL8; Probable transcription factor that promotes early floral meristem identity in synergy with APETALA1 and CAULIFLOWER. Is required subsequently for the transition of an inflorescence meristem into a floral meristem. Seems to be partially redundant to the function of APETALA1 and CAULIFLOWER in the up-regulation of LEAFY. Is a…	0.938
SOC1	RcSOC1	CO	B-box type zinc finger protein with CCT domain; Transcription factor that acts in the long day flowering pathway and may mediate between the circadian clock and the control of flowering. Plays a role in the regulation of flowering time by acting on 'SUPPRESSOR OF OVEREXPRESSION OF CO1', 'TERMINAL FLOWER 1' and 'FLOWERING LOCUS T'. Also regulates P5CS2 and ACS10 (involved in proline and ethylene b…	0.974
SOC1	RcSOC1	FLD	Lysine-specific histone demethylase 1 homolog 3; Probable histone demethylase that promotes flowering independently of the photoperiod and vernalization pathways by repressing FLOWERING LOCUS C (FLC), a floral repressor that blocks the transition from vegetative to reproductive development. Probably mediates histone H3 'Lys-4' demethylation at FLC locus. Seems to act in partial redundancy with LD…	0.923
SOC1	RcSOC1	FRI	Inactive protein FRIGIDA; Encodes a major determinant of natural variation in Arabidopsis flowering time. Dominant alleles of FRI confer a vernalization requirement causing plants to overwinter vegetatively. Many early flowering accessions carry loss-of-function fri alleles .Twenty distinct haplotypes that contain non-functional FRI alleles have been identified and the distribution analyzed in ov…	0.928
SOC1	RcSOC1	FT	PEBP (phosphatidylethanolamine-binding protein) family protein; Component of the mobile flower-promoting signal (floral stimulus or florigen). Promotes the transition from vegetative growth to flowering. Required for 'SEPALLATA3' (SEP3) and 'FRUITFULL' (FUL) accumulation in mature rosette leaves. Seems to acts in parallel with 'LEAFY' to induce flowering by regulating 'APETALA1'. Translated in le…	0.967
SOC1	RcSOC1	LFY	Floral meristem identity control protein LEAFY (LFY); Probable transcription factor that promotes early floral meristem identity in synergy with APETALA1. Is required subsequently for the transition of an inflorescence meristem into a floral meristem, by an immediate upstream regulation of the ABC classes of floral homeotic genes. Activates directly APETALA1, CAULIFLOWER and AGAMOUS, and indirect…	0.966
SOC1	RcSOC1	TFL1	PEBP (phosphatidylethanolamine-binding protein) family protein; Controls inflorescence meristem identity and is required for maintenance of a indeterminate inflorescence. Prevents the expression of 'APETALA1' and 'LEAFY'. Also plays a role in the regulation of the time of flowering in the long-day flowering pathway. May form complexes with phosphorylated ligands by interfering with kinases and th…	0.93
SOC1	RcSOC1	TSF	PEBP (phosphatidylethanolamine-binding protein) family protein; Encodes a floral inducer that is a homolog of FT. Plants overexpressing this gene flower earlier than Col. Loss-of-function mutations flower later in short days. TSF and FT play overlapping roles in the promotion of flowering, with FT playing the dominant role.TSF sequences show extensive variation in different accessions and may con…	0.911
SOC1	RcSOC1	VRN2	Polycomb group protein VERNALIZATION 2; The VERNALIZATION2 (VRN2) gene mediates vernalization and encodes a nuclear-localized zinc finger protein with similarity to Polycomb group (PcG) proteins of plants and animals. In wild-type Arabidopsis, vernalization results in the stable reduction of the levels of the floral repressor FLC. In vrn2 mutants, FLC expression is downregulated normally in respo…	0.86
AGL42	RcAGL42-1, RcAGL42-2, RcAGL42-3	ARF2	Auxin response factor 2; Auxin response factors (ARFs) are transcriptional factors that bind specifically to the DNA sequence 5'-TGTCTC-3' found in the auxin-responsive promoter elements (AuxREs). Could act as transcriptional activator or repressor. Formation of heterodimers with Aux/IAA proteins may alter their ability to modulate early auxin response genes expression. Promotes flowering, stamen…	0.634
AGL42	RcAGL42-1, RcAGL42-2, RcAGL42-3	AT4G21323	Subtilisin-like protease SBT3.1; Subtilase family protein; Its function is described as identical protein binding, serine-type endopeptidase activity; Involved in proteolysis, pollen tube growth; Located in endomembrane system; Expressed in pollen tube; Expressed during M germinated pollen stage; Contains the following InterPro domains: Peptidase S8/S53, subtilisin/kexin/sedolisin (InterPro:IPR00…	0.674
AGL42	RcAGL42-1, RcAGL42-2, RcAGL42-3	DTX35	Multidrug resistance protein, mate family; Detoxifying efflux carrier 35; Encodes a multidrug and toxin efflux family transporter. Involved in flavonoid metabolism, affecting Root growth, seed development and germination, and pollen development, release and viability	0.689
AGL42	RcAGL42-1, RcAGL42-2, RcAGL42-3	GATA20	GATA transcription factor 20; Transcriptional regulator that specifically binds 5'- GATA-3' or 5'-GAT-3' motifs within gene promoters	0.619
AGL42	RcAGL42-1, RcAGL42-2, RcAGL42-3	LFY	Floral meristem identity control protein LEAFY (LFY); Probable transcription factor that promotes early floral meristem identity in synergy with APETALA1. Is required subsequently for the transition of an inflorescence meristem into a floral meristem, by an immediate upstream regulation of the ABC classes of floral homeotic genes. Activates directly APETALA1, CAULIFLOWER and AGAMOUS, and indirect…	0.593
AGL42	RcAGL42-1, RcAGL42-2, RcAGL42-3	PATL1	PATELLIN 1; Carrier protein that may be involved in membrane- trafficking events associated with cell plate formation during cytokinesis. Binds to some hydrophobic molecules and promotes their transfer between the different cellular sites. Binds to phosphoinositides with a preference for PtdIns(5)P, PtdIns(4,5)P2 and PtdIns(3)P; Belongs to the patellin family	0.647
AGL42	RcAGL42-1, RcAGL42-2, RcAGL42-3	RMF	Probable f-box protein at3g61730; Encodes a nuclear localized F-box protein that is involved in tapetal layer degeneration and pollen development. Interacts with ASK1 and that interaction is mediated by the F-box domain	0.597
AGL42	RcAGL42-1, RcAGL42-2, RcAGL42-3	SHV2	COBRA-like extracellular glycosyl-phosphatidyl inositol-anchored protein family; Involved in successfully establishing tip growth in root hairs; Belongs to the COBRA family	0.591
AGL42	RcAGL42-1, RcAGL42-2, RcAGL42-3	TEM1	AP2/ERF and B3 domain-containing transcription repressor TEM1; Encodes a member of the RAV transcription factor family that contains AP2 and B3 binding domains. Involved in the regulation of flowering under long days. Loss of function results in early flowering. Overexpression causes late flowering and repression of expression of FT. Novel transcriptional regulator involved in ethylene signaling.…	0.618
AGL42	RcAGL42-1, RcAGL42-2, RcAGL42-3	TOC1	CCT motif -containing response regulator protein; Pseudo response regulator involved in the generation of circadian rhythms. TOC1 appears to shorten the period of circumnutation speed. TOC1 contributes to the plant fitness (carbon fixation, biomass) by influencing the circadian clock period. PRR3 may increase the stability of TOC1 by preventing interactions between TOC1 and the F-box protein ZTL.…	0.636
AP3	RcAP3-1, RcAP3-2	AG	K-box region and MADS-box transcription factor family protein; Probable transcription factor involved in the control of organ identity during the early development of flowers. Is required for normal development of stamens and carpels in the wild-type flower. Plays a role in maintaining the determinacy of the floral meristem. Acts as C class cadastral protein by repressing the A class floral homeo…	0.851
AP3	RcAP3-1, RcAP3-2	AP2	Integrase-type DNA-binding superfamily protein; Probable transcriptional activator that promotes early floral meristem identity. Is required subsequently for the transition of an inflorescence meristem into a floral meristem. Plays a central role in the specification of floral identity, particularly for the normal development of sepals and petals in the wild-type flower, by spatially controlling …	0.928
AP3	RcAP3-1, RcAP3-2	AP3M	Clathrin adaptor complexes medium subunit family protein; Part of the AP-3 complex, an adaptor-related complex which seems to be clathrin-associated. The complex is associated with the Golgi region as well as more peripheral structures. It facilitates the budding of vesicles from the Golgi membrane and may be directly involved in trafficking to the vacuole. It also functions in maintaining the id…	0.732
AP3	RcAP3-1, RcAP3-2	LFY	Floral meristem identity control protein LEAFY (LFY); Probable transcription factor that promotes early floral meristem identity in synergy with APETALA1. Is required subsequently for the transition of an inflorescence meristem into a floral meristem, by an immediate upstream regulation of the ABC classes of floral homeotic genes. Activates directly APETALA1, CAULIFLOWER and AGAMOUS, and indirect…	0.986
AP3	RcAP3-1, RcAP3-2	PI	K-box region and MADS-box transcription factor family protein; Probable transcription factor involved in the genetic control of flower development. Is required for normal development of petals and stamens in the wild-type flower. Forms a heterodimer with APETALA3 that is required for autoregulation of both AP3 and PI genes. AP3/PI heterodimer interacts with APETALA1 or SEPALLATA3 to form a ternar…	0.999
AP3	RcAP3-1, RcAP3-2	RKF3	Probable lrr receptor-like serine/threonine-protein kinase rkf3; Belongs to the protein kinase superfamily. Ser/Thr protein kinase family	0.72
AP3	RcAP3-1, RcAP3-2	SEP3	K-box region and MADS-box transcription factor family protein; Probable transcription factor active in inflorescence development and floral organogenesis. Functions with SEPALLATA1/AGL2 and SEPALLATA2/AGL4 to ensure proper development of petals, stamens and carpels and to prevent the indeterminate growth of the flower meristem. Interacts with APETALA1, AGAMOUS or APETALA3/PISTILLATA to form compl…	0.826
AP3	RcAP3-1, RcAP3-2	SEU	SEUSS transcriptional co-regulator; DNA-binding adapter subunit of the SEU-LUG transcriptional corepressor of the C class floral homeotic gene AGAMOUS during the early stages of floral meristem development. Is part of the A class cadastral complex that define the boundaries between the A and C class homeotic genes expression and function. Interacts together with APETALA2 and LEUNIG to repress AGA…	0.764
AP3	RcAP3-1, RcAP3-2	SUP	C2H2 and C2HC zinc fingers superfamily protein; Probable transcriptional regulator considered as cadastral protein that acts indirectly to prevent the B class homeotic proteins APETALA3 and perhaps PISTILLATA from acting in the gynoecial whorl. Principal function is to balance cell proliferation in the third and fourth whorls of developing flowers thereby maintaining the boundary between stamens …	0.859
AP3	RcAP3-1, RcAP3-2	UFO	Protein UNUSUAL FLORAL ORGANS; Component of SCF(ASK-cullin-F-box) E3 ubiquitin ligase complexes, which may mediate the ubiquitination and subsequent proteasomal degradation of target proteins (By similarity). Considered as a meristem identity factor required for normal growth of the young floral meristem. Acts together with LEAFY to positively regulate the B class floral homeotic genes APETALA3 a…	0.96
PI	RcPI-1, RcPI-2	AG	K-box region and MADS-box transcription factor family protein; Probable transcription factor involved in the control of organ identity during the early development of flowers. Is required for normal development of stamens and carpels in the wild-type flower. Plays a role in maintaining the determinacy of the floral meristem. Acts as C class cadastral protein by repressing the A class floral homeo…	0.837
PI	RcPI-1, RcPI-2	AGL2	K-box region and MADS-box transcription factor family protein; Probable transcription factor. Functions with SEPALLATA2/AGL4 and SEPALLATA3/AGL9 to ensure proper development of petals, stamens and carpels, and to prevent the indeterminate growth of the flower meristem. Forms a heterodimer via the K-box domain with AGAMOUS, that could be involved in genes regulation during floral meristem developm…	0.806
PI	RcPI-1, RcPI-2	AP2	Integrase-type DNA-binding superfamily protein; Probable transcriptional activator that promotes early floral meristem identity. Is required subsequently for the transition of an inflorescence meristem into a floral meristem. Plays a central role in the specification of floral identity, particularly for the normal development of sepals and petals in the wild-type flower, by spatially controlling …	0.879
PI	RcPI-1, RcPI-2	AP3	K-box region and MADS-box transcription factor family protein; Probable transcription factor involved in the genetic control of flower development. Is required for normal development of petals and stamens in the wild-type flower. Forms a heterodimer with PISTILLATA that is required for autoregulation of both AP3 and PI genes. AP3/PI heterodimer interacts with APETALA1 or SEPALLATA3 to form a tern…	0.999
PI	RcPI-1, RcPI-2	CO	B-box type zinc finger protein with CCT domain; Transcription factor that acts in the long day flowering pathway and may mediate between the circadian clock and the control of flowering. Plays a role in the regulation of flowering time by acting on 'SUPPRESSOR OF OVEREXPRESSION OF CO1', 'TERMINAL FLOWER 1' and 'FLOWERING LOCUS T'. Also regulates P5CS2 and ACS10 (involved in proline and ethylene b…	0.688
PI	RcPI-1, RcPI-2	CRC	Plant-specific transcription factor YABBY family protein; Transcription factor required for the initiation of nectary development. Also involved in suppressing early radial growth of the gynoecium, in promoting its later elongation and in fusion of its carpels by regulating both cell division and expansion. Establishes the polar differentiation in the carpels by specifying abaxial cell fate in th…	0.649
PI	RcPI-1, RcPI-2	LFY	Floral meristem identity control protein LEAFY (LFY); Probable transcription factor that promotes early floral meristem identity in synergy with APETALA1. Is required subsequently for the transition of an inflorescence meristem into a floral meristem, by an immediate upstream regulation of the ABC classes of floral homeotic genes. Activates directly APETALA1, CAULIFLOWER and AGAMOUS, and indirect…	0.888
PI	RcPI-1, RcPI-2	SEP3	K-box region and MADS-box transcription factor family protein; Probable transcription factor active in inflorescence development and floral organogenesis. Functions with SEPALLATA1/AGL2 and SEPALLATA2/AGL4 to ensure proper development of petals, stamens and carpels and to prevent the indeterminate growth of the flower meristem. Interacts with APETALA1, AGAMOUS or APETALA3/PISTILLATA to form compl…	0.795
PI	RcPI-1, RcPI-2	SUP	C2H2 and C2HC zinc fingers superfamily protein; Probable transcriptional regulator considered as cadastral protein that acts indirectly to prevent the B class homeotic proteins APETALA3 and perhaps PISTILLATA from acting in the gynoecial whorl. Principal function is to balance cell proliferation in the third and fourth whorls of developing flowers thereby maintaining the boundary between stamens …	0.696
PI	RcPI-1, RcPI-2	UFO	Protein UNUSUAL FLORAL ORGANS; Component of SCF(ASK-cullin-F-box) E3 ubiquitin ligase complexes, which may mediate the ubiquitination and subsequent proteasomal degradation of target proteins (By similarity). Considered as a meristem identity factor required for normal growth of the young floral meristem. Acts together with LEAFY to positively regulate the B class floral homeotic genes APETALA3 a…	0.757
AGL32	RcAGL32	AGL2	K-box region and MADS-box transcription factor family protein; Probable transcription factor. Functions with SEPALLATA2/AGL4 and SEPALLATA3/AGL9 to ensure proper development of petals, stamens and carpels, and to prevent the indeterminate growth of the flower meristem. Forms a heterodimer via the K-box domain with AGAMOUS, that could be involved in genes regulation during floral meristem developm…	0.762
AGL32	RcAGL32	AGL4	K-box region and MADS-box transcription factor family protein; Probable transcription factor. Functions with SEPALLATA1/AGL2 and SEPALLATA3/AGL9 to ensure proper development of petals, stamens and carpels and to prevent the indeterminate growth of the flower meristem. Forms a heterodimer via the K-box domain with AG, that could be involved in genes regulation during floral meristem development	0.766
AGL32	RcAGL32	FRI	Inactive protein FRIGIDA; Encodes a major determinant of natural variation in Arabidopsis flowering time. Dominant alleles of FRI confer a vernalization requirement causing plants to overwinter vegetatively. Many early flowering accessions carry loss-of-function fri alleles .Twenty distinct haplotypes that contain non-functional FRI alleles have been identified and the distribution analyzed in ov…	0.705
AGL32	RcAGL32	SEP3	K-box region and MADS-box transcription factor family protein; Probable transcription factor active in inflorescence development and floral organogenesis. Functions with SEPALLATA1/AGL2 and SEPALLATA2/AGL4 to ensure proper development of petals, stamens and carpels and to prevent the indeterminate growth of the flower meristem. Interacts with APETALA1, AGAMOUS or APETALA3/PISTILLATA to form compl…	0.807
AGL32	RcAGL32	SHP1	Agamous-like mads-box protein agl1; K-box region and MADS-box transcription factor family protein; Probable transcription factor. Interacts genetically with TT16/AGL32 in a partially antagonistic manner during flower development. Is essential for the coordination of cell divisions in ovule, seed coat development and endosperm formation	0.801
AGL32	RcAGL32	SHP2	K-box region and MADS-box transcription factor family protein; AGAMOUS [AG]-like MADS box protein (AGL5) involved in fruit development (valve margin and dehiscence zone differentiation). A putative direct target of AG. SHP2 has been shown to be a downstream gene of the complex formed by AG and SEP proteins (SEP4 alone does not form a functional complex with AG)	0.801
AGL32	RcAGL32	STK	K-box region and MADS-box transcription factor family protein; Probable transcription factor (Probable). Is required, together with TT16/AGL32 for the maternal control of endothelium formation, which is essential for female gametophyte development and fertilization, and seed formation	0.814
AGL32	RcAGL32	TT1	C2H2 and C2HC zinc fingers superfamily protein; May act as a transcriptional regulator involved in the differentiation of young endothelium. Altered differentiation results in incompetence for pigments synthesis and the lack of condensed tannins in the seed coat. Plays a role in the regulatory network controlling flavonoid accumulation in endothelium cells during seed development; Belongs to the …	0.926
AGL32	RcAGL32	TT2	Duplicated homeodomain-like superfamily protein; TT2 encodes a R2R3 MYB domain putative transcription factor that acts as a key determinant in the proanthocyanidin accumulation of developing seed. It is thought that a ternary complex composed of TT2, TT8 and TTG1 is necessary for correct expression of BAN in seed endothelium	0.743
AGL32	RcAGL32	TTG2	Wrky family transcription factor family protein; Encodes a protein similar to WRKY transcription factors that is expressed in the seed integument and endosperm. Mutants are defective in proanthocyanidin synthesis and seed mucilate deposition. Seeds are yellow colored. Seed size is also affected; seeds are reduced in size but only when the mutant allele is transmitted through the female parent.Los…	0.806
AGL63	RcAGL63	AT4G16810	VEFS-Box of polycomb protein; Contains the following InterPro domains: Polycomb protein, VEFS-Box (InterPro:IPR019135); BEST Arabidopsis thaliana protein match is: VEFS-Box of polycomb protein (TAIR:AT4G16845.2); Has 30201 Blast hits to 17322 proteins in 780 species: Archae - 12; Bacteria - 1396; Metazoa - 17338; Fungi - 3422; Plants - 5037; Viruses - 0; Other Eukaryotes - 2996 (source: NCBI BLin…	0.597
AGL63	RcAGL63	AT4G32820	Tetratricopeptide repeat (TPR)-like superfamily protein; Its function is described as binding; Involved in biological_process unknown; Located in cellular_component unknown; Contains the following InterPro domains: Tetratricopeptide-like helical (InterPro:IPR011990), Tetratricopeptide repeat-containing (InterPro:IPR013026); Has 168 Blast hits to 155 proteins in 63 species: Archae - 8; Bacteria - …	0.544
AGL63	RcAGL63	ELF7	Hydroxyproline-rich glycoprotein family protein; Encodes a PAF1 homolog that is involved in the control of flowering time by elevating FLC expression to a level that creates the vernalization-responsive, winter-annual habit. Yeast PAF1 is a component of a five-member complex that associates with RNA pol II and is thought to regulate gene expression by recruiting SET1 (a histone 3 Lys 4 [H3-K4] me…	0.617
AGL63	RcAGL63	EMF2	Polycomb group protein EMBRYONIC FLOWER 2; Polycomb group (PcG) protein. Involved in flowering processes by repressing unknown target genes and preventing reproductive development. Participates in polycomb group (PcG) protein complex-mediated (probably in complex with EMF1) silencing of the flower homeotic genes AGAMOUS (AG), PISTILLATA (PI), and APETALA3 (AP3), as well as of some regulatory gene…	0.597
AGL63	RcAGL63	FIS2	Fertilization-independent endosperm 2; Polycomb group (PcG) protein. PcG proteins act by forming multiprotein complexes, which are required to maintain the transcriptionally repressive state of homeotic genes throughout development. PcG proteins are not required to initiate repression, but to maintain it during later stages of development. They probably act via the methylation of histones, render…	0.597
AGL63	RcAGL63	FRI	Inactive protein FRIGIDA; Encodes a major determinant of natural variation in Arabidopsis flowering time. Dominant alleles of FRI confer a vernalization requirement causing plants to overwinter vegetatively. Many early flowering accessions carry loss-of-function fri alleles .Twenty distinct haplotypes that contain non-functional FRI alleles have been identified and the distribution analyzed in ov…	0.793
AGL63	RcAGL63	NTT	C2H2-type zinc finger family protein; Transcriptional regulator required for normal differentiation of the ovary transmitting tract cells and pollen tube growth. In Arabidopsis, the transmitting tract facilitates the transport of pollen tubes to the ovules for fertilization . May play a role in the regulation of AGL8/FUL, which is required for normal pattern of cell division, expansion and differ…	0.602
AGL63	RcAGL63	SRR1	Sensitivity to red light reduced protein (SRR1); Probable regulator involved in a circadian clock input pathway, which is required for normal oscillator function. Regulates the expression of clock-regulated genes such as CCA1 and TOC1. Involved in both the phytochrome B (PHYB) and PHYB- independent signaling pathways	0.637
AGL63	RcAGL63	SUF4	Zinc finger (C2H2 type) family protein; Encodes SUF4 (SUPPRESSOR of FRI 4), a putative zinc-finger-containing transcription factor that is required for delayed flowering in winter-annual Arabidopsis. suf4 mutations strongly suppress the late-flowering phenotype of FRI (FRIGIDA) mutants. suf4 mutants also show reduced H3K4 trimethylation at FLC (FLOWERING LOCUS C), a floral inhibitor. SUF4 may act…	0.545
AGL63	RcAGL63	VRN2	Polycomb group protein VERNALIZATION 2; The VERNALIZATION2 (VRN2) gene mediates vernalization and encodes a nuclear-localized zinc finger protein with similarity to Polycomb group (PcG) proteins of plants and animals. In wild-type Arabidopsis, vernalization results in the stable reduction of the levels of the floral repressor FLC. In vrn2 mutants, FLC expression is downregulated normally in respo…	0.723
AGL44	RcAGL44	AGL56	Uncharacterized protein T7P1.3; Root Specific	0.681
AGL44	RcAGL44	AT1G64530	Plant regulator RWP-RK family protein; Probable transcription factor	0.628
AGL44	RcAGL44	AT3G60320	Bzip domain class transcription factor (duf630 and duf632); Required for nitrate signaling. Regulates expression of the nitrate-responsive genes NIA1, NIR1, NRT2.1 and NPF6.3/NRT1.1	0.637
AGL44	RcAGL44	BT2	BTB/POZ and TAZ domain-containing protein 2; May act as a substrate-specific adapter of an E3 ubiquitin-protein ligase complex (CUL3-RBX1-BTB) which mediates the ubiquitination and subsequent proteasomal degradation of target proteins. Plays a key role as a component of the TAC1- mediated telomerase activation pathway certainly by targeting a telomerase repressor to degradation. Seems to occupy a…	0.638
AGL44	RcAGL44	CIPK8	CBL-interacting serine/threonine-protein kinase 8; CIPK serine-threonine protein kinases interact with CBL proteins. Binding of a CBL protein to the regulatory NAF domain of CIPK protein lead to the activation of the kinase in a calcium- dependent manner (By similarity)	0.638
AGL44	RcAGL44	LBD37	LOB domain-containing protein 37 (LBD37); Contains the following InterPro domains: Lateral organ boundaries, LOB (InterPro:IPR004883); BEST Arabidopsis thaliana protein match is: LOB domain-containing protein 38 (TAIR:AT3G49940.1); Has 1807 Blast hits to 1807 proteins in 277 species: Archae - 0; Bacteria - 0; Metazoa - 736; Fungi - 347; Plants - 385; Viruses - 0; Other Eukaryotes - 339 (source: N…	0.705
AGL44	RcAGL44	NAC080	NAC domain containing protein 80 (NAC080); Its function is described as sequence-specific DNA binding transcription factor activity; Involved in multicellular organismal development, regulation of transcription; Located in cellular_component unknown; Expressed in 12 plant structures; Expressed during LP.04 four leaves visible, 4 anthesis, C globular stage, petal differentiation and expansion stag…	0.637
AGL44	RcAGL44	NLP7	Encodes NIN Like Protein 7 (NLP7). Modulates nitrate sensing and metabolism. Mutants of NLP7 show features of nitrogen-starved plants and are tolerant to drought stress. Localized in the nucleus and functions as a putative transcription factor	0.850
AGL44	RcAGL44	NRT1.1	Protein NRT1/ PTR FAMILY 6.3; Dual affinity nitrate transporter. Involved in proton- dependent nitrate uptake and in the regulation of the nitrate transporter NRT2.1. Acts also as a nitrate sensor that trigger a specific signaling pathway stimulating lateral root growth and seed germination. The uptake activity is not required for sensor function. Displays an auxin transport facilitation inhibite…	0.902
AGL44	RcAGL44	NRT2:1	Mfs transporter, nnp family, nitrate/nitrite transporter; High-affinity nitrate transporter 2.1; Involved in nitrate transport, but does not seem to be able to mediate transport by its own. Acts as a dual component transporter with NTR3.1. Acts as a repressor of lateral root initiation under high sucrose/low nitrate conditions	0.824
AGL16	RcAGL16	AGL56	Uncharacterized protein T7P1.3; Root Specific	0.700
AGL16	RcAGL16	AGL6	Mads-box transcription factor, plant; Agamous-like MADS-box protein AGL6; Probable transcription factor. Forms a heterodimer via the K-box domain with AG, that could be involved in genes regulation during floral meristem development	0.603
AGL16	RcAGL16	AT5G09910	Ras-related small GTP-binding family protein; Its function is described as GTP binding, transcription factor binding, ATP binding; Involved in protein transport, small GTPase mediated signal transduction, regulation of transcription, DNA-dependent; Located in intracellular; Contains the following InterPro domains: Ras GTPase (InterPro:IPR001806), Small GTPase (InterPro:IPR020851), Ras (InterPro:I…	0.594
AGL16	RcAGL16	AT5G49420	MADS-box transcription factor family protein; Its function is described as DNA binding, sequence-specific DNA binding transcription factor activity; Involved in regulation of transcription, DNA-dependent; Located in nucleus; Expressed in antipodal cell, pollen tube; Contains the following InterPro domains: Transcription factor, MADS-box (InterPro:IPR002100); BEST Arabidopsis thaliana protein matc…	0.619
AGL16	RcAGL16	DCL2	Endoribonuclease Dicer homolog 2; Ribonuclease (RNase) III involved in RNA-mediated post- transcriptional gene silencing (PTGS). Involved in the processing of natural small interfering RNAs (nat-siRNAs, derived from cis- natural antisense transcripts) by cleaving small dsRNAs into 24 nucleotide nat-siRNAs. Plays an essential role in transitive silencing of transgenes by processing secondary siRNA…	0.600
AGL16	RcAGL16	FLC	K-box region and mads-box transcription factor family protein; MADS-box protein encoded by FLOWERING LOCUS C - transcription factor that functions as a repressor of floral transition and contributes to temperature compensation of the circadian clock. Expression is downregulated during cold treatment. Vernalization, FRI and the autonomous pathway all influence the state of FLC chromatin. Both mate…	0.651
AGL16	RcAGL16	MYB48	Transcription factor myb, plant; Encodes a putative transcription factor (MYB48) that functions to regulate flavonol biosynthesis primarily in cotyledons	0.637
AGL16	RcAGL16	MYB59	Transcription factor myb, plant; Encodes a putative transcription factor (MYB59)	0.655
AGL16	RcAGL16	PEI1	Zinc finger C-x8-C-x5-C-x3-H type family protein; Embryo-specific transcription factor required at the globular to heart stage transition in embryo development	0.695
AGL16	RcAGL16	SVP	K-box region and MADS-box transcription factor family protein; Transcription repressor that inhibit floral transition in the autonomous flowering pathway, independent of photoperiod and temperature. Acts in a dosage-dependent manner. Together with AGL24 and AP1, controls the identity of the floral meristem and regulates expression of class B, C and E genes. Promotes EFM expression to suppress flo…	0.662
AGL21	RcAGL21	AGL12	Agamous-like MADS-box protein AGL12; Encodes a member of the MADS box family of transcription factors. Involved in root cell differentiation and flowering time. Loss of function mutations have abnormal cellular differentiation in the roots and are late flowering. AGL12 along with AGL14, and AGL17 is preferentially expressed in root tissues and represent the only characterized MADS box genes expre…	0.693
AGL21	RcAGL21	AGL26	Trna (cytidine/uridine-2'-o-)-methyltransferase; tRNA (Cytidine(34)-2'-O)-methyltransferase; Root Specific	0.639
AGL21	RcAGL21	AGL56	Uncharacterized protein T7P1.3; Root Specific	0.858
AGL21	RcAGL21	AT1G34040	Pyridoxal phosphate (PLP)-dependent transferases superfamily protein; Probable aminotransferase	0.665
AGL21	RcAGL21	AT5G09910	Ras-related small GTP-binding family protein; Its function is described as GTP binding, transcription factor binding, ATP binding; Involved in protein transport, small GTPase mediated signal transduction, regulation of transcription, DNA-dependent; Located in intracellular; Contains the following InterPro domains: Ras GTPase (InterPro:IPR001806), Small GTPase (InterPro:IPR020851), Ras (InterPro:I…	0.639
AGL21	RcAGL21	BS1	Activation-tagged bri1(brassinosteroid-insensitive 1)-suppressor 1; Atypical and probable non DNA-binding bHLH transcription factor required for MONOPTEROS-dependent root initiation in embryo. Promotes the correct definition of the hypophysis cell division plane. Transcriptionally controlled by MONOPTEROS. Moves from its site of synthesis in pro-embryos cells into the hypophysis. Regulates brassi…	0.725
AGL21	RcAGL21	MYB59	Transcription factor myb, plant; Encodes a putative transcription factor (MYB59)	0.607
AGL21	RcAGL21	PEI1	Zinc finger C-x8-C-x5-C-x3-H type family protein; Embryo-specific transcription factor required at the globular to heart stage transition in embryo development	0.607
AGL21	RcAGL21	SIEL	Short-root interacting embryonic lethal; Intracellular shuttle that promotes movement of SHR from the stele into the endodermis . Required for SHR association to endosomes and localization, and for intercellular movement of SHR	0.742
AGL21	RcAGL21	UMAMIT23	Usually multiple acids move in and out transporters 23; Nodulin MtN21 /EamA-like transporter family protein; Located in membrane; Expressed in embryo, leaf whorl, seed; Expressed during C globular stage, E expanded cotyledon stage; Contains the following InterPro domains: Protein of unknown function DUF6, transmembrane (InterPro:IPR000620); BEST Arabidopsis thaliana protein match is: nodulin MtN2…	0.637
AGL15	RcAGL15-1, RcAGL15-2, RcAGL15-3, RcAGL15-4, RcAGL15-5, RcAGL15-6, RcAGL15-7, RcAGL15-8	BBM	AP2-like ethylene-responsive transcription factor BBM; Transcription factor that promotes cell proliferation, differentiation and morphogenesis, especially during embryogenesis	0.901
AGL15	RcAGL15-1, RcAGL15-2, RcAGL15-3, RcAGL15-4, RcAGL15-5, RcAGL15-6, RcAGL15-7, RcAGL15-8	FUS3	AP2/B3-like transcriptional factor family protein; Transcriptional factor with high similarity to the B3 region of the VP1/ABI3-like proteins. Full length FUS3 protein binds to the highly conserved RY motif [DNA motif CATGCA(TG)], present in many seed-specific promoters, and the B3 domains of this transcription factor is necessary for the specific interaction with the RY element. Transcriptional …	0.875
AGL15	RcAGL15-1, RcAGL15-2, RcAGL15-3, RcAGL15-4, RcAGL15-5, RcAGL15-6, RcAGL15-7, RcAGL15-8	HD1	Arabidopsis histone deacetylase 19; Encodes a histone deacetylase that enhances AtERF7-mediated transcriptional repression. Binds SIM3 and ERF7. Expressed in the nucleus in most tissues examined and throughout the life of the plant. Involved in jasmonic acid and ethylene dependent pathogen resistance. The sequence in GenBank has 17 AG dinucleotide repeats missing, which is also missing in Ler sho…	0.843
AGL15	RcAGL15-1, RcAGL15-2, RcAGL15-3, RcAGL15-4, RcAGL15-5, RcAGL15-6, RcAGL15-7, RcAGL15-8	LEC1	Nuclear transcription factor Y subunit B-9; Transcriptional activator of genes required for both embryo maturation and cellular differentiation. Sequence is similar to HAP3 subunit of the CCAAT-box binding factor. HAP3 subunit is divided into three domains: an amino-terminal A domain, a central B domain, and a carboxyl-terminal C domain. LEC1 shared high similarity with other HAP3 homologs only i…	0.831
AGL15	RcAGL15-1, RcAGL15-2, RcAGL15-3, RcAGL15-4, RcAGL15-5, RcAGL15-6, RcAGL15-7, RcAGL15-8	LEC2	AP2/B3-like transcriptional factor family protein; Transcription factor that contains a B3 domain, a DNA-binding motif unique to plants and characteristic of several transcription factors. Plays critical roles both early and late during embryo development. LEC2 RNA accumulates primarily during seed development. LEC2 is required for the maintenance of suspensor morphology, specification of cotyled…	0.923
AGL15	RcAGL15-1, RcAGL15-2, RcAGL15-3, RcAGL15-4, RcAGL15-5, RcAGL15-6, RcAGL15-7, RcAGL15-8	LFY	Floral meristem identity control protein LEAFY (LFY); Probable transcription factor that promotes early floral meristem identity in synergy with APETALA1. Is required subsequently for the transition of an inflorescence meristem into a floral meristem, by an immediate upstream regulation of the ABC classes of floral homeotic genes. Activates directly APETALA1, CAULIFLOWER and AGAMOUS, and indirect…	0.706
AGL15	RcAGL15-1, RcAGL15-2, RcAGL15-3, RcAGL15-4, RcAGL15-5, RcAGL15-6, RcAGL15-7, RcAGL15-8	SAP18	Histone deacetylase complex subunit SAP18; Involved in the regulation of salt stress. Expression of AtSAP18 is induced by NaCl, cold, drought, ABA, and ethylene treatment. AtSAP18 and HDA19 associate with ERF3 and ERF4 both in vitro and in vivo	0.784
AGL15	RcAGL15-1, RcAGL15-2, RcAGL15-3, RcAGL15-4, RcAGL15-5, RcAGL15-6, RcAGL15-7, RcAGL15-8	SERK1	Somatic embryogenesis receptor-like kinase 1; Dual specificity kinase acting on both serine/threonine- and tyrosine-containing substrates. Phosphorylates BRI1 on 'Ser-887' and CDC48 on at least one threonine residue and on 'Ser-41'. Confers embryogenic competence. Acts redundantly with SERK2 as a control point for sporophytic development controlling male gametophyte production. Involved in the br…	0.871
AGL15	RcAGL15-1, RcAGL15-2, RcAGL15-3, RcAGL15-4, RcAGL15-5, RcAGL15-6, RcAGL15-7, RcAGL15-8	SVP	K-box region and MADS-box transcription factor family protein; Transcription repressor that inhibit floral transition in the autonomous flowering pathway, independent of photoperiod and temperature. Acts in a dosage-dependent manner. Together with AGL24 and AP1, controls the identity of the floral meristem and regulates expression of class B, C and E genes. Promotes EFM expression to suppress flo…	0.805
AGL15	RcAGL15-1, RcAGL15-2, RcAGL15-3, RcAGL15-4, RcAGL15-5, RcAGL15-6, RcAGL15-7, RcAGL15-8	WUS	Homeodomain-like superfamily protein; Transcription factor that plays a central role during early embryogenesis, oogenesis and flowering, probably by regulating expression of specific genes. Required to specify stem cell identity in meristems, such as shoot apical meristem (SAM). May induce shoot stem cells activity in order to maintain the stem cell identity. Involved in the developmental root m…	0.756
AGL22	RcAGL22	AP1	K-box region and MADS-box transcription factor family protein; Transcription factor that promotes early floral meristem identity in synergy with LEAFY. Is required subsequently for the transition of an inflorescence meristem into a floral meristem. Is indispensable for normal development of sepals and petals in flowers. Regulates positively the B class homeotic proteins APETALA3 and PISTILLATA wi…	0.989
AGL22	RcAGL22	CO	B-box type zinc finger protein with CCT domain; Transcription factor that acts in the long day flowering pathway and may mediate between the circadian clock and the control of flowering. Plays a role in the regulation of flowering time by acting on 'SUPPRESSOR OF OVEREXPRESSION OF CO1', 'TERMINAL FLOWER 1' and 'FLOWERING LOCUS T'. Also regulates P5CS2 and ACS10 (involved in proline and ethylene b…	0.935
AGL22	RcAGL22	FRI	Inactive protein FRIGIDA; Encodes a major determinant of natural variation in Arabidopsis flowering time. Dominant alleles of FRI confer a vernalization requirement causing plants to overwinter vegetatively. Many early flowering accessions carry loss-of-function fri alleles .Twenty distinct haplotypes that contain non-functional FRI alleles have been identified and the distribution analyzed in ov…	0.871
AGL22	RcAGL22	FT	PEBP (phosphatidylethanolamine-binding protein) family protein; Component of the mobile flower-promoting signal (floral stimulus or florigen). Promotes the transition from vegetative growth to flowering. Required for 'SEPALLATA3' (SEP3) and 'FRUITFULL' (FUL) accumulation in mature rosette leaves. Seems to acts in parallel with 'LEAFY' to induce flowering by regulating 'APETALA1'. Translated in le…	0.964
AGL22	RcAGL22	GI	Gigantea protein (GI); Together with CONSTANTS (CO) and FLOWERING LOCUS T (FT), GIGANTEA promotes flowering under long days in a circadian clock-controlled flowering pathway. GI acts earlier than CO and FT in the pathway by increasing CO and FT mRNA abundance. Located in the nucleus. Regulates several developmental processes, including photoperiod-mediated flowering, phytochrome B signaling, circ…	0.870
AGL22	RcAGL22	LFY	Floral meristem identity control protein LEAFY (LFY); Probable transcription factor that promotes early floral meristem identity in synergy with APETALA1. Is required subsequently for the transition of an inflorescence meristem into a floral meristem, by an immediate upstream regulation of the ABC classes of floral homeotic genes. Activates directly APETALA1, CAULIFLOWER and AGAMOUS, and indirect…	0.930
AGL22	RcAGL22	LUG	LisH dimerisation motif;WD40/YVTN repeat-like-containing domain; Transcription repressor subunit of the SEU-LUG transcriptional corepressor of the C class floral homeotic gene AGAMOUS during the early stages of floral meristem development. Is part of the A class cadastral complex that define the boundaries between the A and C class homeotic genes expression and function. Interacts together with A…	0.851
AGL22	RcAGL22	TFL1	PEBP (phosphatidylethanolamine-binding protein) family protein; Controls inflorescence meristem identity and is required for maintenance of a indeterminate inflorescence. Prevents the expression of 'APETALA1' and 'LEAFY'. Also plays a role in the regulation of the time of flowering in the long-day flowering pathway. May form complexes with phosphorylated ligands by interfering with kinases and th…	0.878
AGL22	RcAGL22	TFL2	Chromo domain-containing protein LHP1; Structural component of heterochromatin involved in gene repression, including several floral homeotic genes and FLT that regulates flowering time. Required for maintenance of vernalization-induced repression of FLC. As part of the PRC1-like complex, recognizes and binds histone H3 tails methylated at 'Lys- 9' (H3K9me) and 'Lys-27' (H3K27me), leading to epig…	0.916
AGL22	RcAGL22	TSF	PEBP (phosphatidylethanolamine-binding protein) family protein; Encodes a floral inducer that is a homolog of FT. Plants overexpressing this gene flower earlier than Col. Loss-of-function mutations flower later in short days. TSF and FT play overlapping roles in the promotion of flowering, with FT playing the dominant role.TSF sequences show extensive variation in different accessions and may con…	0.849
AGL24	RcAGL24-1, RcAGL24-2, RcAGL24-3, RcAGL24-4	AGL8	Mads-box transcription factor, plant; Agamous-like MADS-box protein AGL8; Probable transcription factor that promotes early floral meristem identity in synergy with APETALA1 and CAULIFLOWER. Is required subsequently for the transition of an inflorescence meristem into a floral meristem. Seems to be partially redundant to the function of APETALA1 and CAULIFLOWER in the up-regulation of LEAFY. Is a…	0.838
AGL24	RcAGL24-1, RcAGL24-2, RcAGL24-3, RcAGL24-4	AP1	K-box region and MADS-box transcription factor family protein; Transcription factor that promotes early floral meristem identity in synergy with LEAFY. Is required subsequently for the transition of an inflorescence meristem into a floral meristem. Is indispensable for normal development of sepals and petals in flowers. Regulates positively the B class homeotic proteins APETALA3 and PISTILLATA wi…	0.817
AGL24	RcAGL24-1, RcAGL24-2, RcAGL24-3, RcAGL24-4	AT5G49420	MADS-box transcription factor family protein; Its function is described as DNA binding, sequence-specific DNA binding transcription factor activity; Involved in regulation of transcription, DNA-dependent; Located in nucleus; Expressed in antipodal cell, pollen tube; Contains the following InterPro domains: Transcription factor, MADS-box (InterPro:IPR002100); BEST Arabidopsis thaliana protein matc…	0.824
AGL24	RcAGL24-1, RcAGL24-2, RcAGL24-3, RcAGL24-4	At4g34190	Stress enhanced protein 1, chloroplastic; May be involved in non-photochemical quenching, a process that maintains the balance between dissipation and utilization of light energy to minimize generation of oxidizing molecules, thereby protecting the plant against photo-oxidative damage (By similarity). May play a photoprotective role in the thylakoid membrane in response to light stress (Probable)	0.821
AGL24	RcAGL24-1, RcAGL24-2, RcAGL24-3, RcAGL24-4	CO	B-box type zinc finger protein with CCT domain; Transcription factor that acts in the long day flowering pathway and may mediate between the circadian clock and the control of flowering. Plays a role in the regulation of flowering time by acting on 'SUPPRESSOR OF OVEREXPRESSION OF CO1', 'TERMINAL FLOWER 1' and 'FLOWERING LOCUS T'. Also regulates P5CS2 and ACS10 (involved in proline and ethylene b…	0.885
AGL24	RcAGL24-1, RcAGL24-2, RcAGL24-3, RcAGL24-4	FT	PEBP (phosphatidylethanolamine-binding protein) family protein; Component of the mobile flower-promoting signal (floral stimulus or florigen). Promotes the transition from vegetative growth to flowering. Required for 'SEPALLATA3' (SEP3) and 'FRUITFULL' (FUL) accumulation in mature rosette leaves. Seems to acts in parallel with 'LEAFY' to induce flowering by regulating 'APETALA1'. Translated in le…	0.874
AGL24	RcAGL24-1, RcAGL24-2, RcAGL24-3, RcAGL24-4	LFY	Floral meristem identity control protein LEAFY (LFY); Probable transcription factor that promotes early floral meristem identity in synergy with APETALA1. Is required subsequently for the transition of an inflorescence meristem into a floral meristem, by an immediate upstream regulation of the ABC classes of floral homeotic genes. Activates directly APETALA1, CAULIFLOWER and AGAMOUS, and indirect…	0.936
AGL24	RcAGL24-1, RcAGL24-2, RcAGL24-3, RcAGL24-4	MRLK	Meristematic receptor-like kinase; Protein kinase expressed in meristematic cells. Phosphorylates AGL24	0.784
AGL24	RcAGL24-1, RcAGL24-2, RcAGL24-3, RcAGL24-4	SAP18	Histone deacetylase complex subunit SAP18; Involved in the regulation of salt stress. Expression of AtSAP18 is induced by NaCl, cold, drought, ABA, and ethylene treatment. AtSAP18 and HDA19 associate with ERF3 and ERF4 both in vitro and in vivo	0.888
AGL24	RcAGL24-1, RcAGL24-2, RcAGL24-3, RcAGL24-4	TFL1	PEBP (phosphatidylethanolamine-binding protein) family protein; Controls inflorescence meristem identity and is required for maintenance of a indeterminate inflorescence. Prevents the expression of 'APETALA1' and 'LEAFY'. Also plays a role in the regulation of the time of flowering in the long-day flowering pathway. May form complexes with phosphorylated ligands by interfering with kinases and th…	0.873

## Sheet: Table S8
Table S8. Identification of MIKCC orthologous genes in Rosaceae.
Gene_name	Species
Fv2339_1g03090-mRNA-1	Fv
Fv2339_1g12090-mRNA-1	Fv
Fv2339_1g18530-mRNA-1	Fv
Fv2339_1g18670-mRNA-1	Fv
Fv2339_1g19400-mRNA-1	Fv
Fv2339_2g12160-mRNA-1	Fv
Fv2339_2g29590-mRNA-1	Fv
Fv2339_2g29600-mRNA-1	Fv
Fv2339_2g40390-mRNA-1	Fv
Fv2339_3g03750-mRNA-1	Fv
Fv2339_3g03550-mRNA-1	Fv
Fv2339_3g06800-mRNA-1	Fv
Fv2339_3g06800-mRNA-2	Fv
Fv2339_3g10750-mRNA-1	Fv
Fv2339_3g11850-mRNA-1	Fv
Fv2339_4g23820-mRNA-1	Fv
Fv2339_4g26910-mRNA-1	Fv
Fv2339_4g30670-mRNA-1	Fv
Fv2339_4g30340-mRNA-1	Fv
Fv2339_4g32740-mRNA-1	Fv
Fv2339_4g32750-mRNA-1	Fv
Fv2339_5g01290-mRNA-1	Fv
Fv2339_5g04710-mRNA-1	Fv
Fv2339_5g08290-mRNA-1	Fv
Fv2339_5g08290-mRNA-2	Fv
Fv2339_5g13280-mRNA-1	Fv
Fv2339_5g13290-mRNA-1	Fv
Fv2339_5g33750-mRNA-1	Fv
Fv2339_5g33750-mRNA-2	Fv
Fv2339_5g34080-mRNA-1	Fv
Fv2339_5g34350-mRNA-1	Fv
Fv2339_5g35730-mRNA-1	Fv
Fv2339_5g35730-mRNA-2	Fv
Fv2339_5g35750-mRNA-1	Fv
Fv2339_5g37320-mRNA-1	Fv
Fv2339_5g37320-mRNA-3	Fv
Fv2339_5g37330-mRNA-1	Fv
Fv2339_5g37330-mRNA-2	Fv
Fv2339_5g37340-mRNA-1	Fv
Fv2339_6g07740-mRNA-1	Fv
Fv2339_6g40490-mRNA-1	Fv
Fv2339_6g19820-mRNA-1	Fv
Fv2339_6g48830-mRNA-1	Fv
Fv2339_6g48840-mRNA-1	Fv
Fv2339_6g56470-mRNA-1	Fv
Fv2339_7g01590-mRNA-1	Fv
Fv2339_7g13870-mRNA-1	Fv
Fv2339_7g13900-mRNA-1	Fv
Fv2339_7g13900-mRNA-2	Fv
Fv2339_7g29100-mRNA-1	Fv
Fv2339_7g29150-mRNA-1	Fv
Fv2339_7g29160-mRNA-1	Fv
Fv2339_7g29900-mRNA-1	Fv
Mdg_08g017500	Md
Mdg_17g001000	Md
Mdg_01g004520	Md
Mdg_06g013190	Md
Mdg_08g014250	Md
Mdg_08g019070	Md
Mdg_02g016700	Md
Mdg_10g003810	Md
Mdg_01g004910	Md
Mdg_17g013330	Md
Mdg_14g019870	Md
Mdg_05g002360	Md
Mdg_15g027720	Md
Mdg_13g010430	Md
Mdg_10g024440	Md
Mdg_08g017530	Md
Mdg_08g017520	Md
Mdg_08g019100	Md
Mdg_16g005420	Md
Mdg_15g035020	Md
Mdg_16g010910	Md
Mdg_17g006690	Md
Mdg_10g027310	Md
Mdg_04g007210	Md
Mdg_14g014990	Md
Mdg_15g024830	Md
Mdg_14g019880	Md
Mdg_13g004910	Md
Mdg_07g022170	Md
Mdg_05g003870	Md
Mdg_13g004900	Md
Mdg_07g010960	Md
Mdg_02g016680	Md
Mdg_15g022780	Md
Mdg_15g034580	Md
Mdg_15g035870	Md
Mdg_01g017130	Md
Mdg_08g001800	Md
Mdg_07g022180	Md
Mdg_09g013520	Md
Mdg_17g024950	Md
Mdg_05g026530	Md
Mdg_01g017100	Md
Mdg_05g003880	Md
Mdg_17g006710	Md
Mdg_07g001590	Md
Mdg_15g036120	Md
Mdg_10g005520	Md
Mdg_09g006390	Md
Mdg_10g005500	Md
Mdg_06g018580	Md
Mdg_09g000840	Md
Mdg_17g022620	Md
Mdg_01g017050	Md
Mdg_08g018340	Md
Mdg_05g022770	Md
Mdg_06g018600	Md
Mdg_09g006270	Md
Mdg_10g021530	Md
Mdg_09g006280	Md
Mdg_05g005320	Md
Mdg_05g005290	Md
Mdg_02g025040	Md
Mdg_14g007330	Md
Mdg_07g022190	Md
Mdg_06g018570	Md
Mdg_01g017090	Md
Mdg_15g028230	Md
Mdg_02g011730	Md
Mdg_15g034570	Md
Mdg_08g017510	Md
Mdg_09g006260	Md
evm.model.contig173.28	Ppe
evm.model.contig270.421	Ppe
evm.model.contig270.416	Ppe
evm.model.contig270.417	Ppe
evm.model.contig271.1171	Ppe
evm.model.contig271.188	Ppe
evm.model.contig272.2058	Ppe
evm.model.contig272.300	Ppe
evm.model.contig272.1335	Ppe
evm.model.contig272.2057	Ppe
evm.model.contig273.486	Ppe
evm.model.contig275.155	Ppe
evm.model.contig277.97	Ppe
evm.model.contig277.95	Ppe
evm.model.contig278.228	Ppe
evm.model.contig278.784	Ppe
evm.model.contig278.1328	Ppe
evm.model.contig278.1329	Ppe
evm.model.contig281.82	Ppe
evm.model.contig281.641	Ppe
evm.model.contig281.643	Ppe
evm.model.contig281.1356	Ppe
evm.model.contig284.58	Ppe
evm.model.contig300.105	Ppe
evm.model.contig300.64	Ppe
evm.model.contig33.72	Ppe
evm.model.contig33.71	Ppe
evm.model.contig33.140	Ppe
evm.model.contig33.68	Ppe
evm.model.contig33.245	Ppe
evm.model.contig33.226	Ppe
evm.model.contig38.250	Ppe
evm.model.contig73.40	Ppe
evm.model.contig90.77	Ppe
Ppy01g0395.1	Pp
Ppy01g0437.1	Pp
Ppy01g1719.1	Pp
Ppy01g1720.1	Pp
Ppy01g1721.1	Pp
Ppy01g1722.1	Pp
Ppy02g1058.1	Pp
Ppy02g1312.1	Pp
Ppy02g1745.1	Pp
Ppy02g1747.1	Pp
Ppy02g2667.1	Pp
Ppy05g0194.1	Pp
Ppy05g0343.1	Pp
Ppy05g0345.1	Pp
Ppy05g0346.1	Pp
Ppy05g1067.1	Pp
Ppy05g2099.1	Pp
Ppy05g2360.1	Pp
Ppy05g2715.1	Pp
Ppy06g0605.1	Pp
Ppy06g1214.1	Pp
Ppy06g1991.1	Pp
Ppy06g1993.1	Pp
Ppy06g1994.1	Pp
Ppy07g0531.1	Pp
Ppy07g1343.1	Pp
Ppy07g1347.1	Pp
Ppy07g1477.1	Pp
Ppy07g2581.1	Pp
Ppy07g2582.1	Pp
Ppy08g1570.1	Pp
Ppy08g2088.1	Pp
Ppy08g2089.1	Pp
Ppy08g2145.1	Pp
Ppy08g2225.1	Pp
Ppy08g2232.1	Pp
Ppy09g0584.1	Pp
Ppy09g0585.1	Pp
Ppy09g0586.1	Pp
Ppy09g1242.1	Pp
Ppy10g1155.1	Pp
Ppy10g1482.1	Pp
Ppy13g0409.1	Pp
Ppy13g0781.1	Pp
Ppy13g0782.1	Pp
Ppy13g1290.1	Pp
Ppy14g0649.1	Pp
Ppy14g1316.1	Pp
Ppy14g1818.1	Pp
Ppy14g1819.1	Pp
Ppy15g2155.1	Pp
Ppy15g2607.1	Pp
Ppy15g3238.1	Pp
Ppy15g3274.1	Pp
Ppy15g3380.1	Pp
Ppy16g0487.1	Pp
Ppy16g0488.1	Pp
Ppy17g0080.1	Pp
Ppy17g0600.1	Pp
Ppy17g0601.1	Pp
Ppy17g1308.1	Pp
RcAGL15-1	Rc
RcAGL15-2	Rc
RcMADS6-2	Rc
RcSOC1	Rc
RcMADS6-1	Rc
RcAGL42-1	Rc
RcAGL42-2	Rc
RcAGL42-3	Rc
RcAP3-2	Rc
RcAGL18	Rc
RcAGL21	Rc
RcAGL22	Rc
RcSTK	Rc
RcAGL79	Rc
RcSEP2	Rc
RcAGL63	Rc
RcAGL15-3	Rc
RcAGL15-8	Rc
RcSEP3	Rc
RcAP1	Rc
RcSEP4-1	Rc
RcAG	Rc
RcAGL32	Rc
RcAGL15-4	Rc
RcAGL44	Rc
RcPI-1	Rc
RcPI-2	Rc
RcAP3-1	Rc
RcSEP4-2	Rc
RcFUL	Rc
RcAGL6	Rc
RcAGL19	Rc
RcAGL15-5	Rc
RcAGL24-1	Rc
RcAGL24-2	Rc
RcAGL15-6	Rc
RcAGL15-7	Rc
RcSHP	Rc
RcAGL12	Rc
RcAGL16	Rc
RcAGL24-4	Rc
RcAGL24-3	Rc
LG06.1424	Rch
LG06.3187	Rch
LG06.2232	Rch
LG06.660	Rch
LG06.659	Rch
LG06.74	Rch
LG06.75	Rch
LG03.1184	Rch
LG03.750	Rch
LG03.2821	Rch
LG02.1643	Rch
LG02.230	Rch
LG02.3362	Rch
LG02.3363	Rch
LG02.3252	Rch
LG02.1203	Rch
LG05.3606	Rch
LG05.3521	Rch
LG05.3465	Rch
LG05.437	Rch
LG05.1452	Rch
LG05.3894	Rch
LG05.3892	Rch
LG05.3893	Rch
LG05.3754	Rch
LG04.1528	Rch
LG04.1529	Rch
LG04.898	Rch
LG04.3709	Rch
LG04.3710	Rch
LG04.674	Rch
LG04.673	Rch
LG04.1245	Rch
LG07.3624	Rch
LG07.3622	Rch
LG07.1840	Rch
LG07.467	Rch
LG07.1555	Rch
LG01.2558	Rch
LG01.544	Rch
LG01.1954	Rch
LG01.1940	Rch
LG01.1875	Rch
LG01.154	Rch

## Sheet: Table S9
Table S9. Collinearity analysis of MIKCC genes in Rosaceae.
Rosa_geneID	Rosa	Malus	Pyrus	Prunus	Rubus	Fragaria
RcAGL15-1	PRQ54857	Mdg_02g025040	Ppy02g2667.1	evm.model.contig173.28	LG07.1555	Fv2339_7g01590-mRNA-1
RcAGL15-2	PRQ55580	NA	NA	NA	LG07.1840	NA
RcMADS6-2	PRQ57743	Mdg_02g016700	Ppy02g1747.1	evm.model.contig277.95	LG07.3622	Fv2339_7g13870-mRNA-1
RcSOC1	PRQ57745	Mdg_02g016680	Ppy02g1745.1	evm.model.contig278.228	LG05.1452	Fv2339_5g01290-mRNA-1
RcMADS6-1	PRQ59985	Mdg_01g017050	Ppy02g1747.1	evm.model.contig270.421	LG07.3622	Fv2339_7g29100-mRNA-1
RcAGL42-1	PRQ59990	Mdg_01g017090	NA	evm.model.contig270.417	LG05.1452	Fv2339_5g01290-mRNA-1
RcAGL42-2	PRQ59992	NA	Ppy01g1720.1	NA	LG07.3624	Fv2339_7g13900-mRNA-1
RcAGL42-3	PRQ59994	NA	NA	NA	NA	NA
RcAP3-2	PRQ47475	Mdg_15g022780	Ppy02g1058.1	evm.model.contig272.1335	LG02.230	Fv2339_1g12090-mRNA-1
RcAGL18	PRQ48373	NA	NA	NA	NA	Fv2339_1g18530-mRNA-1
RcAGL21	PRQ48383	Mdg_01g004910	Ppy01g0437.1	evm.model.contig284.58	LG05.3754	Fv2339_1g18670-mRNA-1
RcAGL22	PRQ48487	Mdg_01g004520	Ppy01g0395.1	evm.model.contig33.68	LG05.3893	Fv2339_1g19400-mRNA-1
RcSTK	PRQ52025	Mdg_17g013330	Ppy09g1242.1	evm.model.contig281.1356	LG06.1424	Fv2339_6g40490-mRNA-1
RcAGL79	PRQ53293	Mdg_13g004900	Ppy06g1991.1	evm.model.contig281.643	LG06.660	Fv2339_4g32740-mRNA-1
RcSEP2	PRQ53294	Mdg_17g006690	Ppy09g0584.1	evm.model.contig281.641	LG05.437	Fv2339_4g32750-mRNA-1
RcAGL63	PRQ54289	Mdg_09g000840	Ppy14g1316.1	NA	LG06.74	Fv2339_4g26910-mRNA-1
RcAGL15-3	PRQ43974	NA	NA	NA	NA	Fv2339_6g19820-mRNA-1
RcAGL15-8	PRQ44784	Mdg_14g007330	NA	evm.model.contig271.188	LG06.3187	NA
RcSEP3	PRQ39870	Mdg_13g010430	Ppy13g0409.1	evm.model.contig275.155	LG04.1245	Fv2339_4g26910-mRNA-1
RcAP1	PRQ40606	Mdg_13g004900	Ppy06g1991.1	evm.model.contig272.2058	LG04.674	Fv2339_4g32740-mRNA-1
RcSEP4-1	PRQ40607	Mdg_13g004910	Ppy09g0584.1	NA	LG04.673	NA
RcAG	PRQ29300	Mdg_10g024440	Ppy05g2715.1	evm.model.contig281.1356	LG03.750	Fv2339_3g06800-mRNA-1
RcAGL32	PRQ30048	Mdg_10g021530	Ppy05g2099.1	evm.model.contig273.486	LG03.1184	Fv2339_3g11850-mRNA-1
RcAGL15-4	PRQ32336	NA	NA	NA	LG03.2821	NA
RcAGL44	PRQ24221	NA	NA	NA	LG02.3362	NA
RcPI-1	PRQ26634	Mdg_08g014250	Ppy08g1570.1	evm.model.contig272.300	NA	Fv2339_2g29590-mRNA-1
RcPI-2	PRQ26635	NA	NA	NA	NA	NA
RcAP3-1	PRQ27133	Mdg_15g022780	Ppy02g1312.1	evm.model.contig272.1335	NA	Fv2339_1g12090-mRNA-1
RcSEP4-2	PRQ16374	Mdg_14g019870	Ppy06g1993.1	evm.model.contig272.2058	LG04.673	Fv2339_4g32750-mRNA-1
RcFUL	PRQ16378	Mdg_13g004900	Ppy06g1991.1	evm.model.contig281.643	LG04.674	Fv2339_4g32740-mRNA-1
RcAGL6	PRQ16957	Mdg_14g014990	Ppy06g1214.1	NA	LG05.819	Fv2339_4g26910-mRNA-1
RcAGL19	PRQ17879	Mdg_04g007210	Ppy01g1721.1	evm.model.contig278.228	LG05.1452	Fv2339_5g01290-mRNA-1
RcAGL15-5	PRQ18274	NA	NA	NA	NA	NA
RcAGL24-1	PRQ18350	NA	NA	NA	NA	NA
RcAGL24-2	PRQ18352	NA	NA	NA	NA	NA
RcAGL15-6	PRQ18511	NA	NA	NA	NA	NA
RcAGL15-7	PRQ18537	NA	NA	NA	NA	NA
RcAGL	PRQ20533	Mdg_15g036120	Ppy15g3380.1	evm.model.contig33.245	LG05.3521	Fv2339_5g34080-mRNA-1
RcAGL12	PRQ20673	Mdg_15g035870	NA	evm.model.contig33.226	LG05.3606	Fv2339_5g34350-mRNA-1
RcAGL16	PRQ20936	Mdg_01g004910	Ppy01g0437.1	evm.model.contig284.58	NA	Fv2339_1g18670-mRNA-1
RcAGL24-4	PRQ21220	Mdg_15g034570	Ppy01g0395.1	evm.model.contig33.68	LG05.3892	Fv2339_1g19400-mRNA-1
RcAGL24-3	PRQ21221	NA	NA	NA	LG05.3893	Fv2339_5g37330-mRNA-1
